# Supplementary material for: Fluid shear stress impacts ovarian cancer cell viability, subcellular organization, and promotes genomic instability
Source: PLoS One. 2018 Mar 22;13(3):e0194170. doi: 10.1371/journal.pone.0194170 (PMC5864000; doi:10.1371/journal.pone.0194170)
Supplement: S1 Dataset — All raw data from this work can be found here. (XLSX) [file pone.0194170.s001.xlsx]

## Sheet: Fig1 Cell Numver Survival
	Cell Type	Shear Type	Initial Passage #		1st 96h Total Cells		2nd 96h Total Cells		3rd 96h Total Cells
	MOSE-L TICv	Ctrl #1	41		12000000		9360000		10240000		contamination; subsequent time points excluded
		Ctrl #2	40		13360000
		Ctrl #3	40		12880000
		Ctrl #4	40		13400000
		Ctrl #5	57		11520000		10080000		10000000
		Ctrl #6	57		12624000		13440000		11400000
		Ctrl #7	57		16032000		11520000		11800000
		Imm #1	40		980000		540000		696000
		Imm #2	40		1428000		1344000		1848000
		Imm #3	57		1736000		1232000		1288000
		Imm #4	57		1596000		896000		784000
		Adh #1	40		8008000		1608000		3672000
		Adh #2	40		6692000		2496000		4008000
		Adh #4	40		7560000		2800000		7000000
		Adh #5	57		7700000		2800000		4800000
		Adh #6	57		5824000		5200000		6800000
	MOSE-L	Ctrl #1	35		3740000		2560000		2688000
		Ctrl #7	35		5360000		2560000		3600000
		Ctril #8	35		3520000		2880000		2320000
		Ctrl #9	35		1840000		3440000		3200000
		Ctrl #4	43		4176000		1020000		2000000
		Ctrl #5	43		4368000		840000		2160000
		Ctrl #6	43		5424000		540000		1920000
		Imm #4	35		456000		168000		0
		Imm #5	35		396000		216000		48000
		Imm #6	35		276000		348000		72000
		Imm #7	36		1368000		876000		684000
		Imm #8	36		1440000		1020000		996000
		Imm #9	36		1608000		888000		0
		Imm #13	43		440000		224000
		Imm #14	43		520000		420000
		Imm #15	43		520000
		Adh #1	35		432000		208000		108000
		Adh #2	35		432000		112000		0
		Adh #3	35		348000		256000		0
		Adh #4	36		1104000		120000		0
		Adh #5	36		1044000		288000		240000
		Adh #6	36		768000		240000		0
		Adh #7	43		1368000		876000		684000
		Adh #8	43		1440000		1020000		996000
		Adh #9	43		1608000		888000		0
	MOSE-E	Ctrl #1	6		1340000		1584000		940000
		Ctrl #2	6		1400000		1184000		1360000
		Ctrl #3	6		1860000		1200000		1240000
		Ctrl #4	11		3808000		4464000		4200000
		Ctrl #5	11		1696000		3780000		3160000
		Ctrl #6	11		1984000		2340000
		Ctrl #7	9		3880000
		Ctrl #8	9		2680000
		Ctrl #9	9		4200000
		Imm #1	6		80000		0		0
		Imm #2	6		40000		0		0
		Imm #3	6		100000		0		0
		Imm #4	11		112000		0		0
		Imm #5	11		48000		0		0
		Imm #6	11		64000		0		0
		Adh #1	6		860000		800000		900000
		Adh #2	6		1460000		544000		740000
		Adh #3	6		720000		432000		560000
		Adh #4	11		2928000		1848000
		Adh #5	11		2784000		1484000		1760000
		Adh #6	11		2832000		1736000		1504000
	SKOV	Ctrl #1	3		760000		728000		308000
		Ctrl #2	3		1040000		672000		336000
		Ctrl #3	3		640000		812000		336000
		Ctrl #4	5		640000		1184000		1296000
		Ctrl #5	9		760000		864000		1464000
		Ctrl #6	9		560000		672000		1464000
		Imm #1	3		280000		40000		0
		Imm #2	3		224000		40000		0
		Imm #3	3		420000		80000		0
		Imm #4	5		120000		0		0
		Imm #5	9		96000		0		0
		Imm #6	9		240000		0		0
		Adh #1	3		336000		616000		252000
		Adh #2	3		224000		700000		392000
		Adh #3	3		336000		812000		196000
		Adh #4	5		544000		720000		1128000
		Adh #5	9		512000		1000000		936000
		Adh #6	9		448000		660000		1368000
	OCE1	Ctrl #1	42		672000		640000		640000
		Ctrl #2	42		896000		720000		820000
		Ctrl #3	42		0
		Ctrl #4	43		912000		1000000		1100000
		Ctrl #5	43		864000		940000		1220000
		Ctrl #6	43		1032000		880000		980000
		Imm #1	42		40000		0		0
		Imm #2	42		60000		0		0
		Imm #3	42		12000		0		0
		Imm #4	43		0		0		0
		Imm #5	43		12000		0		0
		Imm #6	43		12000		0		0
		Adh #1	42		700000		480000		864000
		Adh #2	42		680000		528000		688000
		Adh #3	42		660000		432000		768000
		Adh #4	43		336000		636000		672000
		Adh #5	43		512000		516000		464000
		Adh #6	43		368000		744000		512000

## Sheet: Fig2 Spheroid Formation
		Source	Length (um)
	96h	FFL immed 96h 003.jp2	284.21
	96h	FFL immed 96h 003.jp2	330.72
	96h	FFL immed 96h 003.jp2	405.97
	96h	FFL immed 96h 002.jp2	449.01
	96h	ffl imm #2 002.jp2	534.24
	96h	ffl imm #2 002.jp2	657.94
	96h	ffl imm #2 002.jp2	407.03
	96h	ffl imm #1 001.jp2	319.43
	96h	ffl imm #1 001.jp2	400.25
	96h	ffl imm #1 001.jp2	427.41
	96h	ffl imm #1 001.jp2	414.41
	96h	ffl imm #2 001.jp2	319.99
	96h	ffl imm #2 001.jp2	405.93
	96h	ffl imm #2 001.jp2	485.44
	96h	ffl adh #1 002.jp2	389.32
	96h	ffl adh #1 002.jp2	701.51
	96h	ffl adh #1 002.jp2	453.2
	96h	ffl adh #2 001.jp2	210.86
	96h	ffl adh #1 001.jp2	460.71
	96h	preIV immed 96h 002.jp2	146.85
	96h	preIV immed 96h 001.jp2	122
	96h	preIV immed 96h 001.jp2	113.93
	96h	preIV imm #1 001.jp2	99.76
	96h	preIV imm #2 002.jp2	91.56
	96h	preIV imm #2 002.jp2	58.92
	96h	preIV imm #2 001.jp2	102.28
	96h	preIV adh 96h 001.jp2	83.8
	96h	preIV adh 96h 002.jp2	132.21
	192h	ffl imm #1 003.jp2	564.75
	192h	ffl imm #1 003.jp2	606.16
	192h	ffl imm #1 003.jp2	697.45
	192h	ffl imm #2 001.jp2	565.46
	192h	ffl imm #2 001.jp2	655.34
	192h	ffl imm #2 001.jp2	1140.84
	192h	ffl imm #3 002.jp2	415.64
	192h	ffl adh #3 001.jp2	465.06
	192h	ffl adh #3 002.jp2	400.88
	288h	ffl imm #2 002.jp2	386.07
	288h	ffl imm #1 001.jp2	535.75
	288h	ffl imm #2 001.jp2	565.59
	288h	ffl imm #1 002.jp2	409.11
	288h	ffl imm #1 002.jp2	420.08
	288h	ffl adh #2 002.jp2	489.93
	288h	ffl adh #2 002.jp2	469.58
	288h	ffl adh #3 001.jpg	475.69
	288h	ffl adh #1 001.jpg	501.25
	288h	preIV imm #3 002.jp2	322.77
	288h	preIV imm #3 001.jp2	354.69
	288h	preIV imm #3 001.jp2	243.67
	288h	preIV adh #1 001.jp2	627.65
	288h	preIV adh #2 001.jpg	601.54
	288h	preIV adh #3 002.jpg	612.78
	288h	SKOV Adh 1_288h_001.jp2	340.59
	288h	SKOV Adh 1_288h_001.jp2	280.58
	288h	SKOV Adh 1_288h_002.jp2	173.42
	288h	SKOV Adh 1_288h_003.jp2	405.54
	288h	SKOV Adh 1_288h_003.jp2	102.57
	288h	SKOV Adh 2_288h_001.jp2	360.8
	288h	SKOV Adh 2_288h_001.jp2	154.51
	288h	SKOV Adh 2_288h_002.jp2	186.23
	288h	SKOV Adh 2_288h_002.jp2	191.21
	288h	SKOV Adh 2_288h_002.jp2	181.27
	288h	SKOV Adh 2_288h_003.jp2	325.67
	288h	SKOV Adh 3_288h_002.jp2	167.65
	288h	SKOV Adh 3_288h_002.jp2	103.25
	288h	SKOV Adh 3_288h_002.jp2	205.55
	288h	SKOV Adh 3_288h_003.jp2	155.19
	288h	SKOV Adh 3_288h_003.jp2	190.58
	288h	SKOV Adh 3_288h_004.jp2	272.59
	288h	SKOV Adh 3_288h_004.jp2	103.57
	288h	SKOV Adh 3_288h_004.jp2	144.17
	288h	SKOV Adh 3_288h_004.jp2	154.71
	288h	SKOV Adh 2_288h_003.jp2	179.92
	96h	SKOV Imm 1_96h_001.jp2	161.76
	96h	SKOV Imm 1_96h_002.jp2	418.43
	96h	SKOV Imm 1_96h_002.jp2	205.48
	96h	SKOV Imm 1_96h_003.jp2	722.39
	96h	SKOV Imm 1_96h_003.jp2	60.89
	96h	SKOV Imm 1_96h_004.jp2	51.39
	96h	SKOV Imm 2_96h_001.jp2	153.95
	96h	SKOV Imm 2_96h_002.jp2	214.95
	96h	SKOV Imm 2_96h_002.jp2	132.6
	96h	SKOV Imm 2_96h_003.jp2	50.71
	96h	SKOV Imm 2_96h_004.jp2	157.94
	96h	SKOV Imm 2_96h_004.jp2	162.97
	96h	SKOV Imm 3_96h_001.jp2	64.83
	96h	SKOV Imm 3_96h_002.jp2	54.92
	96h	SKOV Imm 3_96h_003.jp2	145.78
	96h	SKOV Adh 1_96h_001.jp2	148.73
	96h	SKOV Adh 2_96h_001.jp2	136.8
	96h	SKOV Adh 2_96h_002.jp2	140.21
	96h	SKOV Adh 2_96h_004.jp2	154.32
	96h	SKOV Adh 3_96h_002.jp2	127.58
	96h	SKOV Adh 3_96h_003.jp2	129.39

## Sheet: Fig3 Focal Adhesions
E CTRL	Item	Source	Length	Count	E ADH	Item	Source	Length	Count	SKOV CTRL	Item	Source	Length	Count	SKOV ADH	Item	Source	Length	Count	IV CTRL	Item	Source	Length	Count	IV ADH	Item	Source	Length	Count	FFL CTRL	Item	Source	Length	Count	FFL ADH	Item	Source	Length	Count
	1	mose e ctrl vin 001.jp2	2.36	33		1	mose e adh vin 002.jp2	6.88	56		1	01.jp2	4.15	32		1	01.jp2	1.85	15		1	01.jp2	2.69	17		1	18.jp2	1.75	10		1	02.jp2	1.49	31		1	001.jp2	2.98	32
	2	mose e ctrl vin 001.jp2	3.29	31		2	mose e adh vin 002.jp2	5.94	82		2	01.jp2	1.88	10		2	01.jp2	1.7	13		2	01.jp2	2.15	15		2	18.jp2	2.09	21		2	02.jp2	3.14	17		2	001.jp2	2.04	38
	3	mose e ctrl vin 001.jp2	2.48	29		3	mose e adh vin 002.jp2	4.62	86		3	01.jp2	2.57	14		3	01.jp2	1.74	18		3	01.jp2	1.82	3		3	18.jp2	1.17	12		3	02.jp2	1.74	28		3	001.jp2	1.86	15
	4	mose e ctrl vin 001.jp2	6.28	46		4	mose e adh vin 002.jp2	2.04	51		4	01.jp2	2.75	27		4	01.jp2	1.75	19		4	01.jp2	2.06	5		4	18.jp2	2.73	22		4	02.jp2	1.85	30		4	001.jp2	1.82	30
	5	mose e ctrl vin 001.jp2	6.2	25		5	mose e adh vin 002.jp2	4.94	39		5	01.jp2	2.06	19		5	01.jp2	2.25	7		5	01.jp2	1.85	17		5	18.jp2	2.41	11		5	02.jp2	1.58	18		5	001.jp2	2.31	15
	6	mose e ctrl vin 001.jp2	6.32	9		6	mose e adh vin 002.jp2	4.16	68		6	01.jp2	1.39	11		6	01.jp2	2.64	31		6	01.jp2	1.49	18		6	18.jp2	1.31	12		6	02.jp2	1.18			6	001.jp2	1.11	27
	7	mose e ctrl vin 001.jp2	5.04	29		7	mose e adh vin 002.jp2	4.54	47		7	01.jp2	1.87	11		7	01.jp2	1.67	23		7	01.jp2	1.31	12		7	18.jp2	1.52	24		7	02.jp2	1.83	17		7	001.jp2	1.17	26
	8	mose e ctrl vin 001.jp2	1.18	12		8	mose e adh vin 002.jp2	4.52	27		8	01.jp2	1.45	19		8	01.jp2	3.14	9		8	01.jp2	1.49	16		8	18.jp2	2.98	12		8	02.jp2	1.33	8		8	001.jp2	1.44	22
	9	mose e ctrl vin 001.jp2	3.74	38		9	mose e adh vin 002.jp2	5.17	36		9	01.jp2	3.53	31		9	01.jp2	1.49	23		9	01.jp2	2.36	17		9	18.jp2	1.65	8		9	02.jp2	1.12	7		9	001.jp2	1.24	23
	10	mose e ctrl vin 001.jp2	3.68	61		10	mose e adh vin 002.jp2	5.46	18		10	01.jp2	3.85	13		10	01.jp2	1.67	16		10	01.jp2	1.7	16		10	18.jp2	1.12	12		10	02.jp2	1.29	10		10	001.jp2	1.83	27
	11	mose e ctrl vin 001.jp2	10.17	55		11	mose e adh vin 002.jp2	3.85	35		11	01.jp2	1.57	14		11	01.jp2	1.04	14		11	01.jp2	2.22	6		1	17.jp2	3.67	19		11	02.jp2	0.94	6		11	001.jp2	1.17	26
	12	mose e ctrl vin 001.jp2	1.48	47		12	mose e adh vin 002.jp2	2.05	33		12	01.jp2	2.46	25		12	01.jp2	1.66	24		12	01.jp2	2.77	11		2	17.jp2	1.57	9		12	02.jp2	1.11	11		12	001.jp2	2.4	24
	13	mose e ctrl vin 001.jp2	2.96	49		13	mose e adh vin 002.jp2	2.52	61		13	01.jp2	2.23			13	01.jp2	1.67	28		13	01.jp2	1.48	10		3	17.jp2	1.17	12		13	02.jp2	1.29	20		13	001.jp2	2.16	30
	14	mose e ctrl vin 001.jp2	2.79	40		14	mose e adh vin 002.jp2	3.26	23		14	01.jp2	1.52	9		14	01.jp2	1.17	14		14	01.jp2	2.28	5		4	17.jp2	1.18	12		14	02.jp2	0.99	17		14	001.jp2	2.87	35
	15	mose e ctrl vin 001.jp2	6.2	29		15	mose e adh vin 002.jp2	4.21	71		15	01.jp2	1.9	27		15	01.jp2	1.17	16		15	01.jp2	4.81	17		5	17.jp2	1.29	16		15	02.jp2	1.24	24		15	001.jp2	1.88
	16	mose e ctrl vin 001.jp2	3.64	29		16	mose e adh vin 002.jp2	4.69	87		16	01.jp2	3.58	8					30		16	01.jp2	4.21	16		6	17.jp2	2.48	9		16	02.jp2	1.49	9		16	001.jp2	1.18	13
	17	mose e ctrl vin 001.jp2	5.37	19		17	mose e adh vin 002.jp2	3.17	89		17	01.jp2	1.08	5					21		17	01.jp2	1.34			7	17.jp2	1.49	8		17	02.jp2	1.49	16		17	001.jp2	1.08	9
	18	mose e ctrl vin 001.jp2	7.55	21		18	mose e adh vin 002.jp2	3.7	35		18	01.jp2	2.34	6					22		1	20.jp2	1.75	7		8	17.jp2	1.7			18	02.jp2	1.33	8		18	001.jp2	1.34	14
	19	mose e ctrl vin 001.jp2	9.4	61		19	mose e adh vin 002.jp2	4.42	87		19	01.jp2	1.7	6					27		2	20.jp2	1.86	12		9	17.jp2	2.09			19	02.jp2	1.18	5		19	001.jp2	1.96	49
	20	mose e ctrl vin 001.jp2	5.75	35		20	mose e adh vin 002.jp2	4.31	24		20	01.jp2	1.57	2							3	20.jp2	1.59	21		10	17.jp2	1.12			20	02.jp2	1.08	6		20	001.jp2	2.57	10
	21	mose e ctrl vin 001.jp2	7.85	58		21	mose e adh vin 002.jp2	4.01	51		21	01.jp2	2.25	14		1	02.jp2	1.21			4	20.jp2	1.9	16		11	17.jp2	1.17			21	02.jp2	2.11	5		21	001.jp2	1.85	18
	22	mose e ctrl vin 001.jp2	8.2	70		22	mose e adh vin 002.jp2	4.18	66		22	01.jp2	2.77	12		2	02.jp2	1.91			5	20.jp2	2	13		12	17.jp2	1.18			22	02.jp2	0.94	5		22	001.jp2	1.48	15
	23	mose e ctrl vin 001.jp2	6.84	44		23	mose e adh vin 002.jp2	4.41	76		23	01.jp2	2.59	14		3	02.jp2	1.34			6	20.jp2	2.09	16		13	17.jp2	1.74			23	02.jp2	2.62	4		23	001.jp2	1.11	25
	24	mose e ctrl vin 001.jp2	9.03	49		24	mose e adh vin 002.jp2	3.71	64		24	01.jp2	1.65	4		4	02.jp2	2.09			7	20.jp2	2.59	10		14	17.jp2	2.36			24	02.jp2	2.64	8		24	001.jp2	1.49	21
	25	mose e ctrl vin 001.jp2	8.3	37		25	mose e adh vin 002.jp2	6.77	36		25	01.jp2	2.49	26		5	02.jp2	2.73			8	20.jp2	1.44	4		15	17.jp2	1.57			25	02.jp2	2.64			25	001.jp2	1.49	14
	26	mose e ctrl vin 001.jp2	5.95	49		26	mose e adh vin 002.jp2	1.71	50		26	01.jp2	3.36	13		6	02.jp2	2.36			9	20.jp2	2.23	11		16	17.jp2	0.94			26	02.jp2	3.74			26	001.jp2	1.29	32
	27	mose e ctrl vin 001.jp2	2.48	51		27	mose e adh vin 002.jp2	3.85	68		27	01.jp2	1.71	4		7	02.jp2	2.56			10	20.jp2	1.82	18		17	17.jp2	0.99			27	02.jp2	0.99			27	001.jp2	1.49	16
	28	mose e ctrl vin 001.jp2	3.72	26		28	mose e adh vin 002.jp2	2.93	112		28	01.jp2	2.06	7		8	02.jp2	1.26			11	20.jp2	1.7	11		18	17.jp2	1.7			28	02.jp2	1.59			28	001.jp2	1.31	12
	29	mose e ctrl vin 001.jp2	7.93	35		29	mose e adh vin 002.jp2	3.17	56		29	01.jp2	2.56	15		9	02.jp2	1.64			12	20.jp2	2.11	8		19	17.jp2	1.49			29	02.jp2	2.43			29	001.jp2	1.49	16
	30	mose e ctrl vin 001.jp2	3.88	32		30	mose e adh vin 002.jp2	5.73	69		30	01.jp2	1.67	17		10	02.jp2	2.24			13	20.jp2	1.9	10		20	17.jp2	1.41			30	02.jp2	1.74			30	001.jp2	2.36	31
	31	mose e ctrl vin 001.jp2	3.59			31	mose e adh vin 002.jp2	3.46	117		31	01.jp2	1.1	40		11	02.jp2	0.82			14	20.jp2	2.04	25		21	17.jp2	1.12			31	02.jp2	0.99			31	001.jp2	2.06	11
	32	mose e ctrl vin 001.jp2	3.35			32	mose e adh vin 002.jp2	4.48	40		32	01.jp2	0.65	11		12	02.jp2	0.98			15	20.jp2	2.11	7		22	17.jp2	1.48			1	04.jp2	1.86			32	001.jp2	1.12	12
	33	mose e ctrl vin 001.jp2	2.16			33	mose e adh vin 002.jp2	1.07	137					4		13	02.jp2	1.57			1	19.jp2	1.24	1		1	16.jp2	2.4			2	04.jp2	2.04			1	002.jp2	2.77	15
	1	mose e ctrl vin 002.jp2	5.11			34	mose e adh vin 002.jp2	6.15	37					10							2	19.jp2	1.52	2		2	16.jp2	2.82			3	04.jp2	1.18			2	002.jp2	2.03	14
	2	mose e ctrl vin 002.jp2	10.16			35	mose e adh vin 002.jp2	1.97	49					16							3	19.jp2	1.48	5		3	16.jp2	2.66			4	04.jp2	2.57			3	002.jp2	2	17
	3	mose e ctrl vin 002.jp2	3.88			36	mose e adh vin 002.jp2	8.58	36					11							4	19.jp2	0.99	1		4	16.jp2	1.65			5	04.jp2	1.86			4	002.jp2	2.57	12
	4	mose e ctrl vin 002.jp2	7.7			37	mose e adh vin 002.jp2	6.78	30					12							5	19.jp2	2.04	11		5	16.jp2	1.33			6	04.jp2	1.82			5	002.jp2	1.82	33
	5	mose e ctrl vin 002.jp2	9.79			38	mose e adh vin 002.jp2	9	71		1	02.jp2	1.99	4							6	19.jp2	1.44	7		6	16.jp2	1.58			7	04.jp2	1.67			6	002.jp2	1.88	22
	6	mose e ctrl vin 002.jp2	9.17			39	mose e adh vin 002.jp2	3.96			2	02.jp2	1.44	8		1	03.jp2	1.44			7	19.jp2	1.82	4		7	16.jp2	1.34			8	04.jp2	1.85			7	002.jp2	1.93
	7	mose e ctrl vin 002.jp2	5.49			40	mose e adh vin 002.jp2	3.58			3	02.jp2	2.03	8		2	03.jp2	1.83			8	19.jp2	1.44	6		8	16.jp2	1.85			9	04.jp2	2.31			8	002.jp2	1.58
	8	mose e ctrl vin 002.jp2	8.93			41	mose e adh vin 002.jp2	4.96			4	02.jp2	0.94	4		3	03.jp2	2.04			9	19.jp2	1.29	15		9	16.jp2	1.49			10	04.jp2	1.65			9	002.jp2	1.7
	9	mose e ctrl vin 002.jp2	6.81			42	mose e adh vin 002.jp2	5.37			5	02.jp2	2.48	29		4	03.jp2	2.95			10	19.jp2	1.11	9		10	16.jp2	2.4			11	04.jp2	2.25			10	002.jp2	1.52
	10	mose e ctrl vin 002.jp2	2.89			43	mose e adh vin 002.jp2	4			6	02.jp2	2.62	12		5	03.jp2	2.11			11	19.jp2	1.41	16		11	16.jp2	1.59			12	04.jp2	1.44			11	002.jp2	1.41
	11	mose e ctrl vin 002.jp2	6.66			44	mose e adh vin 002.jp2	6.59			7	02.jp2	1.61	6		6	03.jp2	3.34			12	19.jp2	1.96	13		12	16.jp2	0.94			13	04.jp2	1.04			12	002.jp2	1.74
	12	mose e ctrl vin 002.jp2	7.22			45	mose e adh vin 002.jp2	3.88			8	02.jp2	1.2	21		7	03.jp2	3.51			13	19.jp2	1.31	15		1	15.jp2	4.09			14	04.jp2	1.44			13	002.jp2	1.86
	13	mose e ctrl vin 002.jp2	9.09			46	mose e adh vin 002.jp2	4.68			9	02.jp2	1.72	15		8	03.jp2	2.58			14	19.jp2	1.18	10		2	15.jp2	2.06			15	04.jp2	1.29			14	002.jp2	1.24
	14	mose e ctrl vin 002.jp2	2.96			47	mose e adh vin 002.jp2	4.44			10	02.jp2	3.17	4		9	03.jp2	1.04			15	19.jp2	2.11	16		3	15.jp2	3.34			16	04.jp2	1.52			15	002.jp2	1.24
	15	mose e ctrl vin 002.jp2	4.65			48	mose e adh vin 002.jp2	5.91						5		10	03.jp2	1.41			16	19.jp2	3.15	6		4	15.jp2	2.78			17	04.jp2	1.31			16	002.jp2	2.06
	16	mose e ctrl vin 002.jp2	6.56			49	mose e adh vin 002.jp2	5.25						17		11	03.jp2	1.24			17	19.jp2	2.43	2		5	15.jp2	2.48			1	03.jp2	2.82			17	002.jp2	0.94
	17	mose e ctrl vin 002.jp2	16.93			50	mose e adh vin 002.jp2	4.38						14		12	03.jp2	1.34			18	19.jp2	1.82	19		6	15.jp2	2.16			2	03.jp2	1.67			18	002.jp2	2
	18	mose e ctrl vin 002.jp2	17.73			51	mose e adh vin 002.jp2	3.81								13	03.jp2	1.52			19	19.jp2	1.31	8		7	15.jp2	2.04			3	03.jp2	0.92			19	002.jp2	1.48
	19	mose e ctrl vin 002.jp2	9.6			52	mose e adh vin 002.jp2	4.93								14	03.jp2	1.11			20	19.jp2	1.58	23		8	15.jp2	2.75			4	03.jp2	1.18			20	002.jp2	1.59
	20	mose e ctrl vin 002.jp2	13.37			53	mose e adh vin 002.jp2	6.03			1	03.jp2	3.74			15	03.jp2	1.99			21	19.jp2	1.11	27		9	15.jp2	2.73			5	03.jp2	1.41			21	002.jp2	1.52
	21	mose e ctrl vin 002.jp2	13.57			54	mose e adh vin 002.jp2	3.95			2	03.jp2	2.25			16	03.jp2	3.37			22	19.jp2	2.23	27		10	15.jp2	1.9			6	03.jp2	2.51			22	002.jp2	1.52
	22	mose e ctrl vin 002.jp2	10.42			55	mose e adh vin 002.jp2	2.83			3	03.jp2	2.11			17	03.jp2	2.23			23	19.jp2	1.58	15		11	15.jp2	2.61			7	03.jp2	1.29			23	002.jp2	1.7
	23	mose e ctrl vin 002.jp2	6.41			56	mose e adh vin 002.jp2	1.47			4	03.jp2	1.74			18	03.jp2	2.59			24	19.jp2	0.92	22		12	15.jp2	2.73			8	03.jp2	1.93			24	002.jp2	1.93
	24	mose e ctrl vin 002.jp2	3.86			57	mose e adh vin 002.jp2	3.43			5	03.jp2	3.23								25	19.jp2	1.33	14		13	15.jp2	2			9	03.jp2	1.12			25	002.jp2	1.58
	25	mose e ctrl vin 002.jp2	2.98			58	mose e adh vin 002.jp2	3.35			6	03.jp2	2.64								26	19.jp2	2.75			14	15.jp2	2.82			10	03.jp2	2.16			26	002.jp2	1.7
	26	mose e ctrl vin 002.jp2	4.66			59	mose e adh vin 002.jp2	3.69			7	03.jp2	2.35								27	19.jp2	1.12			15	15.jp2	3.03			11	03.jp2	1.24			27	002.jp2	1.7
	27	mose e ctrl vin 002.jp2	2.16			60	mose e adh vin 002.jp2	3.12			8	03.jp2	1.18								28	19.jp2	1.88			16	15.jp2	2.46			12	03.jp2	0.92			28	002.jp2	1.44
	28	mose e ctrl vin 002.jp2	7.1			61	mose e adh vin 002.jp2	2.31			9	03.jp2	3.77								1	18.jp2	1.57			17	15.jp2	3.19			13	03.jp2	1.31			29	002.jp2	1.49
	29	mose e ctrl vin 002.jp2	8.24			62	mose e adh vin 002.jp2	6.61			10	03.jp2	1.52			1	04.jp2	2.48			2	18.jp2	1.58			18	15.jp2	1.44			14	03.jp2	1.82			30	002.jp2	3.5
	30	mose e ctrl vin 002.jp2	1.96			63	mose e adh vin 002.jp2	5.66			11	03.jp2	2.28			2	04.jp2	1.41			3	18.jp2	2.22			19	15.jp2	2.77			15	03.jp2	1.41			31	002.jp2	1.34
	31	mose e ctrl vin 002.jp2	3.01			64	mose e adh vin 002.jp2	2.85			12	03.jp2	2.77			3	04.jp2	3.33			1	17.jp2	1.99			20	15.jp2	1.48			16	03.jp2	1.17			32	002.jp2	2.43
	1	mose e ctrl vin 003.jp2	8.15			65	mose e adh vin 002.jp2	2.45			13	03.jp2	2.35			4	04.jp2	1.88			2	17.jp2	1.12			21	15.jp2	0.94			17	03.jp2	1.67			33	002.jp2	1.85
	2	mose e ctrl vin 003.jp2	13.45			66	mose e adh vin 002.jp2	2.01			14	03.jp2	1.54			5	04.jp2	1.44			3	17.jp2	1.33			22	15.jp2	1.82			18	03.jp2	1.9			34	002.jp2	2.04
	3	mose e ctrl vin 003.jp2	8.99			67	mose e adh vin 002.jp2	1.33								6	04.jp2	3.53			4	17.jp2	1.7			1	14.jp2	2.22			19	03.jp2	1.67			35	002.jp2	2.48
	4	mose e ctrl vin 003.jp2	6.79			68	mose e adh vin 002.jp2	3.04								7	04.jp2	3.51			5	17.jp2	1.7			2	14.jp2	2.06			20	03.jp2	1.85			36	002.jp2	2.06
	5	mose e ctrl vin 003.jp2	8.6			69	mose e adh vin 002.jp2	2.74								8	04.jp2	3.19			1	16.jp2	1.67			3	14.jp2	3.69			21	03.jp2	1.88			37	002.jp2	1.85
	6	mose e ctrl vin 003.jp2	10.24			70	mose e adh vin 002.jp2	3.74								9	04.jp2	3.92			2	16.jp2	2.09			4	14.jp2	1.58			22	03.jp2	1.34			38	002.jp2	1.24
	7	mose e ctrl vin 003.jp2	7.03			71	mose e adh vin 002.jp2	4.69								10	04.jp2	2.22			3	16.jp2	1.7			5	14.jp2	3.01			23	03.jp2	1.18			1	003.jp2	1.12
	8	mose e ctrl vin 003.jp2	4.47								1	04.jp2	3.63			11	04.jp2	1.33			4	16.jp2	1.88			6	14.jp2	1.59			24	03.jp2	1.08			2	003.jp2	0.92
	9	mose e ctrl vin 003.jp2	3.14								2	04.jp2	3.33			12	04.jp2	1.24			5	16.jp2	1.52			7	14.jp2	1.82			25	03.jp2	1.31			3	003.jp2	1.31
	10	mose e ctrl vin 003.jp2	8.6								3	04.jp2	5.04			13	04.jp2	1.48			6	16.jp2	3.07			8	14.jp2	1.31			26	03.jp2	1.85			4	003.jp2	1.06
	11	mose e ctrl vin 003.jp2	5.33								4	04.jp2	4.32			14	04.jp2	3.51			7	16.jp2	1.34			9	14.jp2	2.11			27	03.jp2	1.08			5	003.jp2	1.28
	12	mose e ctrl vin 003.jp2	11.6								5	04.jp2	2.87			15	04.jp2	2			8	16.jp2	1.17			10	14.jp2	2.82			28	03.jp2	1.17			6	003.jp2	2.89
	13	mose e ctrl vin 003.jp2	5.26			1	mose e adh vin 002.jp2	3.35			6	04.jp2	1.24			16	04.jp2	3.35			9	16.jp2	2.16			11	14.jp2	1.57			1	03.jp2	3.14			7	003.jp2	3.63
	14	mose e ctrl vin 003.jp2	16.44			2	mose e adh vin 002.jp2	4.13			7	04.jp2	3.32			17	04.jp2	1.12			10	16.jp2	2.57			1	13.jp2	2.64			2	03.jp2	1.83			8	003.jp2	1.72
	15	mose e ctrl vin 003.jp2	18.73			3	mose e adh vin 002.jp2	2.58			8	04.jp2	2.31			18	04.jp2	1.11			11	16.jp2	2.25			2	13.jp2	1.59			3	03.jp2	2.28			9	003.jp2	1.87
	16	mose e ctrl vin 003.jp2	8.73			4	mose e adh vin 002.jp2	2.98			9	04.jp2	2.87			19	04.jp2	2.16			12	16.jp2	1.66			3	13.jp2	1.34			4	03.jp2	0.94			10	003.jp2	1.16
	17	mose e ctrl vin 003.jp2	11.74			5	mose e adh vin 002.jp2	2.23			10	04.jp2	2.48								13	16.jp2	1.24			4	13.jp2	2.98			5	03.jp2	2.28			11	003.jp2	1.92
	18	mose e ctrl vin 003.jp2	13.55			6	mose e adh vin 002.jp2	1.81			11	04.jp2	1.93								14	16.jp2	2.11			5	13.jp2	1.7			6	03.jp2	2.35			12	003.jp2	2.93
	19	mose e ctrl vin 003.jp2	8.02			7	mose e adh vin 002.jp2	2.31			12	04.jp2	1.49								15	16.jp2	1.33			6	13.jp2	2.22			7	03.jp2	2.09			13	003.jp2	1.34
	20	mose e ctrl vin 003.jp2	10.92			8	mose e adh vin 002.jp2	1.64			13	04.jp2	1.61								16	16.jp2	1.88			7	13.jp2	1.99			8	03.jp2	1.18			14	003.jp2	1.64
	21	mose e ctrl vin 003.jp2	5.87			9	mose e adh vin 002.jp2	2.07			14	04.jp2	1.24								17	16.jp2	1.12			8	13.jp2	2.75			9	03.jp2	2.31			15	003.jp2	1.46
	22	mose e ctrl vin 003.jp2	10.74			10	mose e adh vin 002.jp2	0.98			15	04.jp2	1.55			1	05.jp2	2.36			1	15.jp2	2.35			9	13.jp2	2.11			10	03.jp2	3.97			1	013.jp2	1.83
	23	mose e ctrl vin 003.jp2	8.08			11	mose e adh vin 002.jp2	2.07			16	04.jp2	1.42			2	05.jp2	3.5			2	15.jp2	3.73			10	13.jp2	1.74			11	03.jp2	2.25			2	013.jp2	3.16
	24	mose e ctrl vin 003.jp2	2.75			12	mose e adh vin 002.jp2	2.85			17	04.jp2	0.94			3	05.jp2	2.48			3	15.jp2	3.99			11	13.jp2	2			12	03.jp2	1.18			3	013.jp2	2.4
	25	mose e ctrl vin 003.jp2	5.29			13	mose e adh vin 002.jp2	2.74			18	04.jp2	0.99			4	05.jp2	1.85			4	15.jp2	2.31			12	13.jp2	3.55			13	03.jp2	1.99			4	013.jp2	1.31
	26	mose e ctrl vin 003.jp2	3.79			14	mose e adh vin 002.jp2	1.77			19	04.jp2	1.03			5	05.jp2	3.81			5	15.jp2	1.49			1	12.jp2	1.93			14	03.jp2	2			5	013.jp2	2.11
	27	mose e ctrl vin 003.jp2	5.25			15	mose e adh vin 002.jp2	4.14			20	04.jp2	1.24			6	05.jp2	1.48			6	15.jp2	1.52			2	12.jp2	2.25			15	03.jp2	0.92			6	013.jp2	2.88
	28	mose e ctrl vin 003.jp2	15.07			16	mose e adh vin 002.jp2	2.18			21	04.jp2	1.85			7	05.jp2	1.49			7	15.jp2	2.48			3	12.jp2	3.01			16	03.jp2	2.06			7	013.jp2	2.46
	29	mose e ctrl vin 003.jp2	10.05			17	mose e adh vin 002.jp2	1.65			22	04.jp2	1.11								8	15.jp2	2.41			4	12.jp2	1.85			17	03.jp2	1.52			8	013.jp2	1.24
						18	mose e adh vin 002.jp2	2.45			23	04.jp2	2.19								9	15.jp2	1.9			5	12.jp2	1.41			18	03.jp2	2.25			9	013.jp2	1.7
						19	mose e adh vin 002.jp2	2.04			24	04.jp2	1.39								10	15.jp2	1.96			6	12.jp2	1.41			19	03.jp2	1.85			10	013.jp2	1.49
						20	mose e adh vin 002.jp2	3.56			25	04.jp2	2.09								11	15.jp2	2.48			7	12.jp2	1.65			20	03.jp2	1.11			11	013.jp2	2.15
						21	mose e adh vin 002.jp2	3.88			26	04.jp2	1.09								12	15.jp2	3.1			8	12.jp2	1.75			21	03.jp2	2.22			12	013.jp2	1.08
						22	mose e adh vin 002.jp2	2.04			27	04.jp2	1.9			1	06.jp2	1.85			13	15.jp2	1.99			9	12.jp2	1.44			22	03.jp2	1.88			13	013.jp2	1.48
						23	mose e adh vin 002.jp2	2.85								2	06.jp2	2.25			14	15.jp2	2			10	12.jp2	1.96			23	03.jp2	1.48			14	013.jp2	2.74
						24	mose e adh vin 002.jp2	1.15								3	06.jp2	1.48			15	15.jp2	2.41			11	12.jp2	1.59			24	03.jp2	2.04			15	013.jp2	2.48
						25	mose e adh vin 002.jp2	1.35								4	06.jp2	2.34			16	15.jp2	1.67			12	12.jp2	1.44			25	03.jp2	1.57			16	013.jp2	2.15
						26	mose e adh vin 002.jp2	1.54								5	06.jp2	1.52			17	15.jp2	1.12			13	12.jp2	1.41			26	03.jp2	1.48			17	013.jp2	1.85
						27	mose e adh vin 002.jp2	2.14								6	06.jp2	2.46			18	15.jp2	1.29			14	12.jp2	2.96			27	03.jp2	2.11			18	013.jp2	1.49
						28	mose e adh vin 002.jp2	2.23			1	05.jp2	2.04			7	06.jp2	1.74			1	14.jp2	1.75			15	12.jp2	2.66			28	03.jp2	1.9			19	013.jp2	1.33
						29	mose e adh vin 002.jp2	1.46			2	05.jp2	2.23			8	06.jp2	1.12			2	14.jp2	1.75			16	12.jp2	1.33			29	03.jp2	1.75			20	013.jp2	1.86
						30	mose e adh vin 002.jp2	2.23			3	05.jp2	1.65			9	06.jp2	2.03			3	14.jp2	1.7			17	12.jp2	1.99			30	03.jp2	1.34			21	013.jp2	2.15
											4	05.jp2	1.7			10	06.jp2	2.98			4	14.jp2	0.92			18	12.jp2	1.88			1	03.jp2	2.11			22	013.jp2	1.24
											5	05.jp2	3.39			11	06.jp2	2.82			5	14.jp2	2.4			19	12.jp2	1.33			2	03.jp2	1.52			23	013.jp2	2.04
	1	mose e ctrl vin 004.jp2	6.87								6	05.jp2	2.66			12	06.jp2	3.84			6	14.jp2	1.48			20	12.jp2	2			3	03.jp2	1.49			24	013.jp2	2.23
	2	mose e ctrl vin 004.jp2	11.43								7	05.jp2	2.73			13	06.jp2	4.03			7	14.jp2	2.15			21	12.jp2	2			4	03.jp2	1.11			25	013.jp2	2.88
	3	mose e ctrl vin 004.jp2	4.57								8	05.jp2	2.15			14	06.jp2	2.23			8	14.jp2	1.49			22	12.jp2	1.86			5	03.jp2	0.94			26	013.jp2	1.7
	4	mose e ctrl vin 004.jp2	6.14			1	mose e adh vin 003.jp2	4.71			9	05.jp2	2.75			15	06.jp2	1.41			9	14.jp2	3.44			23	12.jp2	2.11			6	03.jp2	2.59			27	013.jp2	1.48
	5	mose e ctrl vin 004.jp2	4.05			2	mose e adh vin 003.jp2	3.88			10	05.jp2	2.31			16	06.jp2	1.86			10	14.jp2	0.99			24	12.jp2	2.62			7	03.jp2	1.44			28	013.jp2	1.7
	6	mose e ctrl vin 004.jp2	3.81			3	mose e adh vin 003.jp2	8.81			11	05.jp2	2.89			17	06.jp2	2.48			11	14.jp2	0.94			1	11.jp2	2.22			8	03.jp2	2.03			29	013.jp2	2
	7	mose e ctrl vin 004.jp2	6.43			4	mose e adh vin 003.jp2	6.83			12	05.jp2	2.58			18	06.jp2	4.31			12	14.jp2	1.99			2	11.jp2	1.85			9	03.jp2	2.03			30	013.jp2	2.11
	8	mose e ctrl vin 004.jp2	4.31			5	mose e adh vin 003.jp2	3.51			13	05.jp2	1.44			19	06.jp2	3.03			1	13.jp2	2.79			3	11.jp2	2.22			10	03.jp2	1.31			1	012.jp2	2.41
	9	mose e ctrl vin 004.jp2	4.79			6	mose e adh vin 003.jp2	2			14	05.jp2	2.11			20	06.jp2	1.24			2	13.jp2	2.16			4	11.jp2	1.59			11	03.jp2	2.09			2	012.jp2	1.31
	10	mose e ctrl vin 004.jp2	13.81			7	mose e adh vin 003.jp2	3.5			15	05.jp2	1.49			21	06.jp2	1.9			3	13.jp2	2.11			5	11.jp2	2.16			12	03.jp2	1.31			3	012.jp2	3.29
	11	mose e ctrl vin 004.jp2	16.02			8	mose e adh vin 003.jp2	4.75			16	05.jp2	1.88			22	06.jp2	2.06			4	13.jp2	2.22			6	11.jp2	2.62			13	03.jp2	1.86			4	012.jp2	2.66
	12	mose e ctrl vin 004.jp2	8.68			9	mose e adh vin 003.jp2	2.43			17	05.jp2	1.85			23	06.jp2	1.7			5	13.jp2	1.18			7	11.jp2	1.57			14	03.jp2	2.22			5	012.jp2	2.03
	13	mose e ctrl vin 004.jp2	15.59			10	mose e adh vin 003.jp2	3.32			18	05.jp2	1.48			24	06.jp2	1.33			6	13.jp2	2.35			8	11.jp2	1.04			15	03.jp2	1.74			6	012.jp2	1.34
	14	mose e ctrl vin 004.jp2	6.71			11	mose e adh vin 003.jp2	4.97			19	05.jp2	1.34			25	06.jp2	2.92			7	13.jp2	2.34			9	11.jp2	1.57			16	03.jp2	1.12			7	012.jp2	1.66
	15	mose e ctrl vin 004.jp2	7.65			12	mose e adh vin 003.jp2	5.69								26	06.jp2	1.85			8	13.jp2	1.74			10	11.jp2	1.12			17	03.jp2	2.41			8	012.jp2	3.18
	16	mose e ctrl vin 004.jp2	9.32			13	mose e adh vin 003.jp2	8								27	06.jp2	1.49			9	13.jp2	2.04			11	11.jp2	1.88			18	03.jp2	1.24			9	012.jp2	1.11
	17	mose e ctrl vin 004.jp2	6.62			14	mose e adh vin 003.jp2	6.87								28	06.jp2	1.52			10	13.jp2	1.11			12	11.jp2	2.25								10	012.jp2	1.99
	18	mose e ctrl vin 004.jp2	13.88			15	mose e adh vin 003.jp2	3.88								29	06.jp2	3.22			11	13.jp2	1.82			1	10.jp2	2.22			1	02.jp2	1.88			11	012.jp2	2.11
	19	mose e ctrl vin 004.jp2	9.43			16	mose e adh vin 003.jp2	3.86								30	06.jp2	3.71			12	13.jp2	2.22			2	10.jp2	1.41			2	02.jp2	1.74			12	012.jp2	1.24
	20	mose e ctrl vin 004.jp2	10.24			17	mose e adh vin 003.jp2	5.04			1	06.jp2	1.33			31	06.jp2	1.7			13	13.jp2	2.51			3	10.jp2	2.15			3	02.jp2	0.94			13	012.jp2	1.33
	21	mose e ctrl vin 004.jp2	6.96			18	mose e adh vin 003.jp2	6.48			2	06.jp2	2.64								14	13.jp2	2.06			4	10.jp2	2.09			4	02.jp2	1.33			14	012.jp2	1.12
	22	mose e ctrl vin 004.jp2	7.6			19	mose e adh vin 003.jp2	3.51			3	06.jp2	3.06								15	13.jp2	1.75			5	10.jp2	2.51			5	02.jp2	0.99			15	012.jp2	1.12
	23	mose e ctrl vin 004.jp2	4.71			20	mose e adh vin 003.jp2	2.58			4	06.jp2	3.05								16	13.jp2	1.58			6	10.jp2	2.41			6	02.jp2	1.59			1	011.jp2	5.37
	24	mose e ctrl vin 004.jp2	4.21			21	mose e adh vin 003.jp2	2.98			5	06.jp2	3.33								1	12.jp2	1.31			7	10.jp2	3.16			7	02.jp2	1.88			2	011.jp2	3.64
	25	mose e ctrl vin 004.jp2	5.63			22	mose e adh vin 003.jp2	2.64			6	06.jp2	2.46								2	12.jp2	2.06			8	10.jp2	1.74			8	02.jp2	1.18			3	011.jp2	1.65
	26	mose e ctrl vin 004.jp2	6.01			23	mose e adh vin 003.jp2	2.4			7	06.jp2	1.96			1	07.jp2	2.92			3	12.jp2	1.24			1	09.jp2	2			9	02.jp2	1.82			4	011.jp2	3.06
	27	mose e ctrl vin 004.jp2	8.93			24	mose e adh vin 003.jp2	3.15			8	06.jp2	2.11			2	07.jp2	1.88			4	12.jp2	3.23			2	09.jp2	4.47			10	02.jp2	0.99			5	011.jp2	1.82
	28	mose e ctrl vin 004.jp2	10.71			25	mose e adh vin 003.jp2	5.02			9	06.jp2	2.25			3	07.jp2	2.03			5	12.jp2	1.65			3	09.jp2	1.33			11	02.jp2	1.99			6	011.jp2	1.34
	29	mose e ctrl vin 004.jp2	27.69			26	mose e adh vin 003.jp2	7.45			10	06.jp2	1.83			4	07.jp2	1.48			6	12.jp2	2.4			4	09.jp2	1.82			12	02.jp2	3.22			7	011.jp2	2
	30	mose e ctrl vin 004.jp2	4.88			27	mose e adh vin 003.jp2	5.17			11	06.jp2	0.92			5	07.jp2	2.06			7	12.jp2	1.67			5	09.jp2	4.28			13	02.jp2	2.22			8	011.jp2	1.86
	31	mose e ctrl vin 004.jp2	8.38			28	mose e adh vin 003.jp2	3.95			12	06.jp2	1.29			6	07.jp2	1.65			8	12.jp2	3.14			6	09.jp2	1.83			14	02.jp2	1.48			9	011.jp2	1.31
	32	mose e ctrl vin 004.jp2	12.86			29	mose e adh vin 003.jp2	3.59			13	06.jp2	1.67			7	07.jp2	2.03			9	12.jp2	3.57			7	09.jp2	1.59			15	02.jp2	1.44			10	011.jp2	1.44
	33	mose e ctrl vin 004.jp2	6.37			30	mose e adh vin 003.jp2	4.63			14	06.jp2	1.9			8	07.jp2	1.41			10	12.jp2	2.59			8	09.jp2	4.07			16	02.jp2	1.44			11	011.jp2	1.33
	34	mose e ctrl vin 004.jp2	11.14			31	mose e adh vin 003.jp2	4.95			15	06.jp2	1.96			9	07.jp2	1.33			11	12.jp2	2.4			9	09.jp2	2.79			17	02.jp2	1.17			12	011.jp2	1.7
	35	mose e ctrl vin 004.jp2	10.34			32	mose e adh vin 003.jp2	3.81			16	06.jp2	2.57			10	07.jp2	1.7			12	12.jp2	1.96			10	09.jp2	2.22								13	011.jp2	1.33
	36	mose e ctrl vin 004.jp2	7.89			33	mose e adh vin 003.jp2	3.68			17	06.jp2	2.48			11	07.jp2	1.7			13	12.jp2	1.88			11	09.jp2	2.4								14	011.jp2	1.12
	37	mose e ctrl vin 004.jp2	9.51			34	mose e adh vin 003.jp2	4.28			18	06.jp2	1.29			12	07.jp2	1.08			14	12.jp2	1.7			12	09.jp2	2.06								15	011.jp2	1.88
	38	mose e ctrl vin 004.jp2	2.64			35	mose e adh vin 003.jp2	3.14			19	06.jp2	1.49			13	07.jp2	1.85			15	12.jp2	1.41			1	08.jp2	2.62								16	011.jp2	2.96
	39	mose e ctrl vin 004.jp2	5.49			36	mose e adh vin 003.jp2	2.77			20	06.jp2	1.7			14	07.jp2	1.7			16	12.jp2	2.81			2	08.jp2	2.22								17	011.jp2	1.33
	40	mose e ctrl vin 004.jp2	3.64								21	06.jp2	2.06			15	07.jp2	1.74			17	12.jp2	2.06			3	08.jp2	2.11			1	02.jp2	1.74			18	011.jp2	1.75
	41	mose e ctrl vin 004.jp2	10.16								22	06.jp2	1.67			16	07.jp2	2.83			1	11.jp2	2.25			4	08.jp2	1.65			2	02.jp2	1.18			19	011.jp2	2.57
	42	mose e ctrl vin 004.jp2	7.97								23	06.jp2	2.22			17	07.jp2	1.12			2	11.jp2	2.06			5	08.jp2	2.25			3	02.jp2	1.83			20	011.jp2	1.33
	43	mose e ctrl vin 004.jp2	10.79								24	06.jp2	3.8			18	07.jp2	1.33			3	11.jp2	2.03			6	08.jp2	3.67			4	02.jp2	1.7			21	011.jp2	1.34
	44	mose e ctrl vin 004.jp2	7.21								25	06.jp2	2.11			19	07.jp2	1.41			4	11.jp2	1.31			7	08.jp2	3.88			5	02.jp2	0.94			22	011.jp2	2.31
	45	mose e ctrl vin 004.jp2	9.17			1	mose e adh vin 003.jp2	2.23			26	06.jp2	2.41			20	07.jp2	1.17			5	11.jp2	1.24			8	08.jp2	1.85			6	02.jp2	1.04			23	011.jp2	1.66
	46	mose e ctrl vin 004.jp2	13.37			2	mose e adh vin 003.jp2	2.62			27	06.jp2	1.44			21	07.jp2	1.31			6	11.jp2	2.57			9	08.jp2	2.98			7	02.jp2	1.34			24	011.jp2	1.85
						3	mose e adh vin 003.jp2	2.77			28	06.jp2	1.65			22	07.jp2	1.29			7	11.jp2	1.24			10	08.jp2	1.67			8	02.jp2	1.74			25	011.jp2	1.12
						4	mose e adh vin 003.jp2	2.57			29	06.jp2	2.28			23	07.jp2	1.49			8	11.jp2	1.86			11	08.jp2	3.55								26	011.jp2	2.89
						5	mose e adh vin 003.jp2	7.84			30	06.jp2	1.75								9	11.jp2	0.94			12	08.jp2	2.28								27	011.jp2	1.49
						6	mose e adh vin 003.jp2	2.87			31	06.jp2	1.41								10	11.jp2	1.41			13	08.jp2	1.82								1	010.jp2	1.31
						7	mose e adh vin 003.jp2	2.04			32	06.jp2	1.34								11	11.jp2	1.65			14	08.jp2	2.11								2	010.jp2	1.33
	1	mose e ctrl vin 005.jp2	7.1			8	mose e adh vin 003.jp2	2.51			33	06.jp2	2.04								12	11.jp2	1.86			15	08.jp2	2.11								3	010.jp2	1.18
	2	mose e ctrl vin 005.jp2	5.28			9	mose e adh vin 003.jp2	3.95			34	06.jp2	1.17								13	11.jp2	1.67			16	08.jp2	1.41			1	02.jp2	1.93			4	010.jp2	1.08
	3	mose e ctrl vin 005.jp2	1.44			10	mose e adh vin 003.jp2	3.63			35	06.jp2	1.18			1	08.jp2	1.49			14	11.jp2	2.22			17	08.jp2	0.92			2	02.jp2	1.57			5	010.jp2	1.34
	4	mose e ctrl vin 005.jp2	6.46			11	mose e adh vin 003.jp2	1.99			36	06.jp2	1.9			2	08.jp2	1.31			15	11.jp2	1.08			18	08.jp2	2.46			3	02.jp2	1.49			6	010.jp2	1.99
	5	mose e ctrl vin 005.jp2	4.45			12	mose e adh vin 003.jp2	2.22			37	06.jp2	2.48			3	08.jp2	2			16	11.jp2	3.27			19	08.jp2	1.11			4	02.jp2	1.33			7	010.jp2	1.58
	6	mose e ctrl vin 005.jp2	2.43			13	mose e adh vin 003.jp2	3.19			38	06.jp2	1.82			4	08.jp2	0.99			1	10.jp2	1.96			1	07.jp2	2.62			5	02.jp2	1.52			8	010.jp2	1.93
	7	mose e ctrl vin 005.jp2	7.77			14	mose e adh vin 003.jp2	3.81			39	06.jp2	4.07			5	08.jp2	1.34			2	10.jp2	2.25			2	07.jp2	2.41			6	02.jp2	1.04			9	010.jp2	1.49
	8	mose e ctrl vin 005.jp2	5.29			15	mose e adh vin 003.jp2	2.79			40	06.jp2	1.96			6	08.jp2	1.7			3	10.jp2	1.88			3	07.jp2	1.82			7	02.jp2	1.41			10	010.jp2	1.04
	9	mose e ctrl vin 005.jp2	4.03			16	mose e adh vin 003.jp2	3.06								7	08.jp2	1.18			4	10.jp2	2.15			4	07.jp2	2.22								11	010.jp2	1.65
	10	mose e ctrl vin 005.jp2	3.88			17	mose e adh vin 003.jp2	3.09								8	08.jp2	2			5	10.jp2	2.81			5	07.jp2	2.64								12	010.jp2	1.12
	11	mose e ctrl vin 005.jp2	5.74			18	mose e adh vin 003.jp2	2.22								9	08.jp2	1.82			6	10.jp2	2.22			6	07.jp2	1.33								13	010.jp2	1.57
	12	mose e ctrl vin 005.jp2	2.73			19	mose e adh vin 003.jp2	2.03													1	09.jp2	2.82			7	07.jp2	2.34								14	010.jp2	1.18
	13	mose e ctrl vin 005.jp2	4.26			20	mose e adh vin 003.jp2	2.73													2	09.jp2	2.11			8	07.jp2	1.85								15	010.jp2	1.9
	14	mose e ctrl vin 005.jp2	4.71			21	mose e adh vin 003.jp2	3.14			1	07.jp2	2.98								3	09.jp2	1.52			9	07.jp2	1.67			1	02.jp2	0.99			16	010.jp2	2.25
	15	mose e ctrl vin 005.jp2	4.67			22	mose e adh vin 003.jp2	2.74			2	07.jp2	1.88								4	09.jp2	2.75			1	06.jp2	1.59			2	02.jp2	0.94			17	010.jp2	1.49
	16	mose e ctrl vin 005.jp2	3.59			23	mose e adh vin 003.jp2	4.1			3	07.jp2	1.12								5	09.jp2	1.99			2	06.jp2	2.22			3	02.jp2	1.17			18	010.jp2	1.58
	17	mose e ctrl vin 005.jp2	6.46			24	mose e adh vin 003.jp2	4.21			4	07.jp2	2.98			1	10.jp2	3.14			6	09.jp2	2.23			3	06.jp2	2.48			4	02.jp2	1.08			19	010.jp2	1.31
	18	mose e ctrl vin 005.jp2	7.48			25	mose e adh vin 003.jp2	3.27			5	07.jp2	2.43			2	10.jp2	2.06			7	09.jp2	1.24			4	06.jp2	1.7			5	02.jp2	1.49			20	010.jp2	1.31
	19	mose e ctrl vin 005.jp2	5.17			26	mose e adh vin 003.jp2	3.43			6	07.jp2	2.83			3	10.jp2	2.23			8	09.jp2	2.41			5	06.jp2	2.25			6	02.jp2	1.52			21	010.jp2	1.34
	20	mose e ctrl vin 005.jp2	6.85			27	mose e adh vin 003.jp2	3.91			7	07.jp2	2.59			4	10.jp2	3.59			9	09.jp2	1.41			6	06.jp2	1.17			7	02.jp2	1.67			22	010.jp2	1.17
	21	mose e ctrl vin 005.jp2	2.78			28	mose e adh vin 003.jp2	1.34			8	07.jp2	1.96			5	10.jp2	0.99			10	09.jp2	1.85			7	06.jp2	2.22			8	02.jp2	1.18			23	010.jp2	1.96
	22	mose e ctrl vin 005.jp2	4.15			29	mose e adh vin 003.jp2	1.49			9	07.jp2	2.22			6	10.jp2	1.52			11	09.jp2	2.35			8	06.jp2	2.06			9	02.jp2	1.82			24	010.jp2	1.33
	23	mose e ctrl vin 005.jp2	3.88			30	mose e adh vin 003.jp2	2.09			10	07.jp2	1.86			7	10.jp2	1.58			1	08.jp2	1.59			9	06.jp2	1.24			10	02.jp2	1.86			25	010.jp2	1.7
	24	mose e ctrl vin 005.jp2	3.73			31	mose e adh vin 003.jp2	2.04			11	07.jp2	2.03			8	10.jp2	2.77			2	08.jp2	1.34			10	06.jp2	1.58								26	010.jp2	1.67
	25	mose e ctrl vin 005.jp2	3.43			32	mose e adh vin 003.jp2	2								9	10.jp2	1.24			3	08.jp2	2.62			11	06.jp2	2.06								1	009.jp2	1.93
						33	mose e adh vin 003.jp2	2.34								10	10.jp2	1.65			4	08.jp2	3.33			12	06.jp2	1.17								2	009.jp2	1.04
						34	mose e adh vin 003.jp2	1.75								11	10.jp2	1.99			5	08.jp2	3.14			1	05.jp2	3.19								3	009.jp2	2.06
						35	mose e adh vin 003.jp2	1.49								12	10.jp2	3.43			6	08.jp2	2.06			2	05.jp2	1.99								4	009.jp2	3.67
						36	mose e adh vin 003.jp2	1.33								13	10.jp2	2.06			7	08.jp2	2.04			3	05.jp2	1.59			1	02.jp2	1.33			5	009.jp2	2.04
						37	mose e adh vin 003.jp2	2.06			1	08.jp2	4.18			14	10.jp2	2.77			8	08.jp2	2.58			4	05.jp2	1.29			2	02.jp2	1.49			6	009.jp2	1.7
	1	mose e ctrl vin 005.jp2	3.33			38	mose e adh vin 003.jp2	2.73			2	08.jp2	1.85			15	10.jp2	2.88			9	08.jp2	1.86			5	05.jp2	2.04			3	02.jp2	1.88			7	009.jp2	2.75
	2	mose e ctrl vin 005.jp2	3.88			39	mose e adh vin 003.jp2	2.11			3	08.jp2	2.36			16	10.jp2	1.7			10	08.jp2	3.44			6	05.jp2	1.86			4	02.jp2	1.57			8	009.jp2	1.17
	3	mose e ctrl vin 005.jp2	5.84			40	mose e adh vin 003.jp2	2.34			4	08.jp2	2.41			17	10.jp2	2.23			1	07.jp2	1.49			7	05.jp2	2.36			5	02.jp2	0.94			9	009.jp2	1.57
	4	mose e ctrl vin 005.jp2	2			41	mose e adh vin 003.jp2	1.34			5	08.jp2	2.04			18	10.jp2	2.22			2	07.jp2	1.67			8	05.jp2	2.36			6	02.jp2	1.04			10	009.jp2	1.48
	5	mose e ctrl vin 005.jp2	2.62			42	mose e adh vin 003.jp2	1.33			6	08.jp2	2.64			19	10.jp2	2.57			3	07.jp2	2.11			9	05.jp2	3.23								11	009.jp2	2.41
	6	mose e ctrl vin 005.jp2	3.48			43	mose e adh vin 003.jp2	3.01			7	08.jp2	1.93			20	10.jp2	2.81			4	07.jp2	1.33			10	05.jp2	2.23								12	009.jp2	1.04
	7	mose e ctrl vin 005.jp2	1.04			44	mose e adh vin 003.jp2	1.85			8	08.jp2	1.67			21	10.jp2	1.67			5	07.jp2	2.22			11	05.jp2	2.64								13	009.jp2	2.98
	8	mose e ctrl vin 005.jp2	1.44			45	mose e adh vin 003.jp2	1.66			9	08.jp2	3.37			22	10.jp2	1.7			1	06.jp2	1.24			12	05.jp2	1.34								14	009.jp2	1.96
	9	mose e ctrl vin 005.jp2	2.61			46	mose e adh vin 003.jp2	1.59			10	08.jp2	2.16			23	10.jp2	1.52			2	06.jp2	1.49			1	04.jp2	3.41								15	009.jp2	1.9
						47	mose e adh vin 003.jp2	2.43			11	08.jp2	3.27								3	06.jp2	1.52			2	04.jp2	2.28			1	02.jp2	1.41			16	009.jp2	1.85
						48	mose e adh vin 003.jp2	2.43													4	06.jp2	3.45			3	04.jp2	2.15			2	02.jp2	1.18			17	009.jp2	1.58
						49	mose e adh vin 003.jp2	2.11													5	06.jp2	1.86			4	04.jp2	1.75			3	02.jp2	0.99			18	009.jp2	2.25
																					6	06.jp2	2.4			5	04.jp2	2.11			4	02.jp2	1.12			19	009.jp2	0.94
																					7	06.jp2	2.89			6	04.jp2	2.82			5	02.jp2	1.52			20	009.jp2	2.87
	1	mose e ctrl vin 006.jp2	4.33													1	11.jp2	2.73			8	06.jp2	3.47			7	04.jp2	3.27			6	02.jp2	1.57			21	009.jp2	2.46
	2	mose e ctrl vin 006.jp2	1.59								1	09.jp2	4.62			2	11.jp2	2.31			9	06.jp2	2.23			8	04.jp2	1.83			7	02.jp2	0.99			22	009.jp2	1.31
	3	mose e ctrl vin 006.jp2	3.23								2	09.jp2	1.7			3	11.jp2	2.25			10	06.jp2	1.49			9	04.jp2	1.58			8	02.jp2	0.99			1	008.jp2	2.34
	4	mose e ctrl vin 006.jp2	1.85			1	mose e adh vin 004.jp2	3.33			3	09.jp2	3.8			4	11.jp2	1.59			11	06.jp2	2.11			10	04.jp2	2.28			9	02.jp2	1.24			2	008.jp2	1.31
	5	mose e ctrl vin 006.jp2	6.6			2	mose e adh vin 004.jp2	3.77			4	09.jp2	2.28			5	11.jp2	3.33			12	06.jp2	1.66			11	04.jp2	4.44			10	02.jp2	0.94			3	008.jp2	2.48
	6	mose e ctrl vin 006.jp2	3.27			3	mose e adh vin 004.jp2	2.39			5	09.jp2	1.83			6	11.jp2	1.59			13	06.jp2	1.24			12	04.jp2	3.14			11	02.jp2	1.18			4	008.jp2	1.52
	7	mose e ctrl vin 006.jp2	5.99			4	mose e adh vin 004.jp2	3.95			6	09.jp2	2.82			7	11.jp2	2.35			14	06.jp2	1.29			13	04.jp2	1.82								5	008.jp2	2.16
	8	mose e ctrl vin 006.jp2	6.28			5	mose e adh vin 004.jp2	4.74			7	09.jp2	2.75			8	11.jp2	3.5			15	06.jp2	2.06			14	04.jp2	2.69								6	008.jp2	1.18
	9	mose e ctrl vin 006.jp2	6.4			6	mose e adh vin 004.jp2	5.33			8	09.jp2	5.17			9	11.jp2	1.18			16	06.jp2	1.44			15	04.jp2	2.11								7	008.jp2	2.64
	10	mose e ctrl vin 006.jp2	5.51			7	mose e adh vin 004.jp2	4.71			9	09.jp2	2.41			10	11.jp2	1.67			17	06.jp2	1.44			16	04.jp2	2.25								8	008.jp2	1.57
	11	mose e ctrl vin 006.jp2	4.31			8	mose e adh vin 004.jp2	4.31			10	09.jp2	2.98			11	11.jp2	2.75			18	06.jp2	1.52			1	03.jp2	2.79								9	008.jp2	1.93
	12	mose e ctrl vin 006.jp2	5.04			9	mose e adh vin 004.jp2	5.89			11	09.jp2	3.14			12	11.jp2	1.7			19	06.jp2	2.34			2	03.jp2	2.51			1	03.jp2	2.43			10	008.jp2	1.86
	13	mose e ctrl vin 006.jp2	2.98			10	mose e adh vin 004.jp2	2.94			12	09.jp2	2.15			13	11.jp2	2.31			20	06.jp2	1.44			3	03.jp2	3.51			2	03.jp2	2.03			11	008.jp2	2.22
	14	mose e ctrl vin 006.jp2	5.14			11	mose e adh vin 004.jp2	3.92			13	09.jp2	1.83			14	11.jp2	1.41			21	06.jp2	1.86			4	03.jp2	3.55			3	03.jp2	1.31			12	008.jp2	1.34
	15	mose e ctrl vin 006.jp2	5.78			12	mose e adh vin 004.jp2	4.35			14	09.jp2	2.79			15	11.jp2	1.75			1	05.jp2	2.06			5	03.jp2	3.03			4	03.jp2	1.57			13	008.jp2	1.74
	16	mose e ctrl vin 006.jp2	5.55			13	mose e adh vin 004.jp2	5.31			15	09.jp2	1.58			16	11.jp2	1.59			2	05.jp2	2.35			6	03.jp2	3.51			5	03.jp2	1.58			14	008.jp2	1.58
	17	mose e ctrl vin 006.jp2	4.92			14	mose e adh vin 004.jp2	5.54			16	09.jp2	1.41								3	05.jp2	2.48			7	03.jp2	1.29			6	03.jp2	1.52			15	008.jp2	1.08
	18	mose e ctrl vin 006.jp2	4.31			15	mose e adh vin 004.jp2	10.38			17	09.jp2	1.58								4	05.jp2	2.82			8	03.jp2	1.12			7	03.jp2	1.75			16	008.jp2	1.29
	19	mose e ctrl vin 006.jp2	3.93			16	mose e adh vin 004.jp2	4.72			18	09.jp2	2.48								5	05.jp2	4.07			9	03.jp2	1.67			8	03.jp2	1.66			17	008.jp2	3.06
	20	mose e ctrl vin 006.jp2	6.28			17	mose e adh vin 004.jp2	5.95			19	09.jp2	1.29								6	05.jp2	2.23			1	01.jp2	3.74			9	03.jp2	1.12			18	008.jp2	1.52
	21	mose e ctrl vin 006.jp2	3.79			18	mose e adh vin 004.jp2	2.36													7	05.jp2	3.69			2	01.jp2	1.85			10	03.jp2	0.94			19	008.jp2	1.24
	22	mose e ctrl vin 006.jp2	4.13			19	mose e adh vin 004.jp2	5.1								1	12.jp2	2.41			8	05.jp2	1.82			3	01.jp2	1.34			11	03.jp2	1.48			20	008.jp2	1.74
	23	mose e ctrl vin 006.jp2	3.55			20	mose e adh vin 004.jp2	2.58								2	12.jp2	2.11			9	05.jp2	2.43			4	01.jp2	4.47			12	03.jp2	1.31			21	008.jp2	1.7
	24	mose e ctrl vin 006.jp2	3.27			21	mose e adh vin 004.jp2	5.15								3	12.jp2	1.74			10	05.jp2	1.49			5	01.jp2	2.78			13	03.jp2	1.48			22	008.jp2	1.24
	25	mose e ctrl vin 006.jp2	1.86			22	mose e adh vin 004.jp2	2.62								4	12.jp2	1.9			11	05.jp2	1.86			6	01.jp2	2.78			14	03.jp2	1.24			23	008.jp2	1.41
	26	mose e ctrl vin 006.jp2	1.82			23	mose e adh vin 004.jp2	2.17			1	10.jp2	5.09			5	12.jp2	2.22			12	05.jp2	1.7			7	01.jp2	3.39			15	03.jp2	1.04			1	006.jp2	1.29
	27	mose e ctrl vin 006.jp2	5.89			24	mose e adh vin 004.jp2	4.53			2	10.jp2	2.22			6	12.jp2	2.22			13	05.jp2	2.41			8	01.jp2	1.67			16	03.jp2	1.49			2	006.jp2	1.41
	28	mose e ctrl vin 006.jp2	4.21			25	mose e adh vin 004.jp2	3.39			3	10.jp2	3.67			7	12.jp2	2.22			14	05.jp2	2.11								17	03.jp2	1.96			3	006.jp2	3.14
	29	mose e ctrl vin 006.jp2	3.55			26	mose e adh vin 004.jp2	4			4	10.jp2	1.96			8	12.jp2	1.18			15	05.jp2	1.58								18	03.jp2	0.99			4	006.jp2	1.34
						27	mose e adh vin 004.jp2	3.72			5	10.jp2	2.11			9	12.jp2	2			16	05.jp2	1.29								19	03.jp2	1.41			5	006.jp2	2.82
						28	mose e adh vin 004.jp2	3.97			6	10.jp2	1.7			10	12.jp2	1.9			17	05.jp2	1.08								20	03.jp2	1.33			6	006.jp2	1.31
						29	mose e adh vin 004.jp2	5.49			7	10.jp2	9.32			11	12.jp2	1.88			1	04.jp2	2.57													7	006.jp2	2.34
						30	mose e adh vin 004.jp2	3.1			8	10.jp2	1.99			12	12.jp2	1.24			2	04.jp2	2													8	006.jp2	2.48
						31	mose e adh vin 004.jp2	7.32			9	10.jp2	2.41			13	12.jp2	1.41			3	04.jp2	1.12													9	006.jp2	2.77
	1	mose e ctrl vin 007.jp2	4.89			32	mose e adh vin 004.jp2	4.48			10	10.jp2	1.74			14	12.jp2	1.7			4	04.jp2	1.9													10	006.jp2	1.66
	2	mose e ctrl vin 007.jp2	7.53			33	mose e adh vin 004.jp2	4.75			11	10.jp2	2.06								5	04.jp2	1.17													11	006.jp2	2.22
	3	mose e ctrl vin 007.jp2	5.17			34	mose e adh vin 004.jp2	3.23			12	10.jp2	1.44								6	04.jp2	1.18								1	03.jp2	1.34			12	006.jp2	1.65
	4	mose e ctrl vin 007.jp2	4.44			35	mose e adh vin 004.jp2	6.35			13	10.jp2	1.65								7	04.jp2	1.93								2	03.jp2	1.67			13	006.jp2	1.86
	5	mose e ctrl vin 007.jp2	11.78			36	mose e adh vin 004.jp2	1.75			14	10.jp2	0.99								8	04.jp2	1.58								3	03.jp2	0.99			14	006.jp2	1.82
	6	mose e ctrl vin 007.jp2	10.06			37	mose e adh vin 004.jp2	1.32			15	10.jp2	1.74								9	04.jp2	1.93								4	03.jp2	1.31			15	006.jp2	2.57
	7	mose e ctrl vin 007.jp2	4.62								16	10.jp2	1.44			1	13.jp2	2.73			10	04.jp2	1.88								5	03.jp2	1.99			16	006.jp2	2.06
	8	mose e ctrl vin 007.jp2	15.8								17	10.jp2	1.88			2	13.jp2	1.66			11	04.jp2	1.18								6	03.jp2	2.09			17	006.jp2	2.87
	9	mose e ctrl vin 007.jp2	14.19								18	10.jp2	2.25			3	13.jp2	2.4			12	04.jp2	1.31								7	03.jp2	1.18			18	006.jp2	3.07
	10	mose e ctrl vin 007.jp2	7.02								19	10.jp2	2.25			4	13.jp2	1.31			13	04.jp2	1.65								8	03.jp2	2.61			19	006.jp2	1.31
	11	mose e ctrl vin 007.jp2	13.32								20	10.jp2	2.22			5	13.jp2	1.7			14	04.jp2	1.17								9	03.jp2	0.94			20	006.jp2	1.93
	12	mose e ctrl vin 007.jp2	3.22			1	mose e adh vin 005.jp2	3.34			21	10.jp2	2.06			6	13.jp2	2.41			15	04.jp2	1.7								10	03.jp2	1.93			21	006.jp2	0.94
						2	mose e adh vin 005.jp2	3.82			22	10.jp2	2.03			7	13.jp2	1.59			16	04.jp2	1.59								11	03.jp2	1.08			22	006.jp2	1.44
						3	mose e adh vin 005.jp2	7.97			23	10.jp2	1.12			8	13.jp2	3.45			17	04.jp2	1.34								12	03.jp2	1.11			23	006.jp2	1.82
						4	mose e adh vin 005.jp2	7.66			24	10.jp2	2.22			9	13.jp2	1.99			18	04.jp2	1.86								13	03.jp2	0.94			24	006.jp2	1.88
						5	mose e adh vin 005.jp2	2.94			25	10.jp2	1.29			10	13.jp2	1.96			1	03.jp2	2.11								14	03.jp2	1.12			25	006.jp2	1.99
						6	mose e adh vin 005.jp2	2.86			26	10.jp2	2.25			11	13.jp2	1.44			2	03.jp2	3.53								15	03.jp2	1.88			26	006.jp2	1.59
	1	mose e ctrl vin 008.jp2	16.77			7	mose e adh vin 005.jp2	2.64			27	10.jp2	1.08			12	13.jp2	2.78			3	03.jp2	2.15								16	03.jp2	1.48			27	006.jp2	0.92
	2	mose e ctrl vin 008.jp2	21.34			8	mose e adh vin 005.jp2	2.2			28	10.jp2	1.11			13	13.jp2	1.75			4	03.jp2	2.51								17	03.jp2	1.29			1	005.jp2	5.43
	3	mose e ctrl vin 008.jp2	11.96			9	mose e adh vin 005.jp2	4.03			29	10.jp2	2.31			14	13.jp2	1.58			5	03.jp2	2.36													2	005.jp2	1.57
	4	mose e ctrl vin 008.jp2	10.81			10	mose e adh vin 005.jp2	3.46			30	10.jp2	1.12			15	13.jp2	2.4			6	03.jp2	2.69													3	005.jp2	2.35
	5	mose e ctrl vin 008.jp2	6.41			11	mose e adh vin 005.jp2	1.71			31	10.jp2	1.34			16	13.jp2	2.25			7	03.jp2	2.57													4	005.jp2	2.74
	6	mose e ctrl vin 008.jp2	10.92			12	mose e adh vin 005.jp2	1.86								17	13.jp2	2.15			8	03.jp2	2.11													5	005.jp2	1.44
	7	mose e ctrl vin 008.jp2	5.77			13	mose e adh vin 005.jp2	1.8								18	13.jp2	1.65			9	03.jp2	2.48													6	005.jp2	2.22
	8	mose e ctrl vin 008.jp2	9.26			14	mose e adh vin 005.jp2	1.59								19	13.jp2	1.85			10	03.jp2	2.48								1	03.jp2	3.58			7	005.jp2	1.33
	9	mose e ctrl vin 008.jp2	5.43			15	mose e adh vin 005.jp2	2.64								20	13.jp2	1.74			11	03.jp2	2.04								2	03.jp2	1.96			8	005.jp2	1.57
	10	mose e ctrl vin 008.jp2	10.36			16	mose e adh vin 005.jp2	3.59								21	13.jp2	0.99			12	03.jp2	1.17								3	03.jp2	1.11			9	005.jp2	3.55
	11	mose e ctrl vin 008.jp2	14.7			17	mose e adh vin 005.jp2	2.41			1	11.jp2	4.25			22	13.jp2	2.4			13	03.jp2	1.24								4	03.jp2	3.55			10	005.jp2	0.99
	12	mose e ctrl vin 008.jp2	9.35			18	mose e adh vin 005.jp2	2.86			2	11.jp2	2.75			23	13.jp2	2.25			14	03.jp2	1.31								5	03.jp2	2.36			11	005.jp2	2.98
	13	mose e ctrl vin 008.jp2	12.97			19	mose e adh vin 005.jp2	3.74			3	11.jp2	3.55			24	13.jp2	1.24			15	03.jp2	1.75								6	03.jp2	1.57			12	005.jp2	0.94
	14	mose e ctrl vin 008.jp2	22.72			20	mose e adh vin 005.jp2	2.55			4	11.jp2	1.9								16	03.jp2	2								7	03.jp2	1.12			13	005.jp2	1.66
	15	mose e ctrl vin 008.jp2	6.83			21	mose e adh vin 005.jp2	2.07			5	11.jp2	4.96																		8	03.jp2	0.99			14	005.jp2	1.41
	16	mose e ctrl vin 008.jp2	20.2			22	mose e adh vin 005.jp2	2.74			6	11.jp2	1.33								1	01.jp2	1								9	03.jp2	1.58			15	005.jp2	1.82
	17	mose e ctrl vin 008.jp2	9.88			23	mose e adh vin 005.jp2	1.77			7	11.jp2	3.22								2	01.jp2	1.79								10	03.jp2	2.36			16	005.jp2	0.94
	18	mose e ctrl vin 008.jp2	10.3			24	mose e adh vin 005.jp2	2.56			8	11.jp2	2.59								3	01.jp2	3.21								11	03.jp2	2.36			17	005.jp2	1.74
	19	mose e ctrl vin 008.jp2	6.05			25	mose e adh vin 005.jp2	2.19			9	11.jp2	4.85			1	14.jp2	1.75			4	01.jp2	1								12	03.jp2	1.96			18	005.jp2	2.41
	20	mose e ctrl vin 008.jp2	6.32			26	mose e adh vin 005.jp2	2.5			10	11.jp2	4.99			2	14.jp2	2.36			5	01.jp2	1.6								13	03.jp2	2.15			19	005.jp2	1.7
	21	mose e ctrl vin 008.jp2	14.29			27	mose e adh vin 005.jp2	2.37			11	11.jp2	2.81			3	14.jp2	1.41			6	01.jp2	0.84								14	03.jp2	1.49			20	005.jp2	2.57
	22	mose e ctrl vin 008.jp2	11.91			28	mose e adh vin 005.jp2	2.55			12	11.jp2	2.06			4	14.jp2	2.92			7	01.jp2	0.93								15	03.jp2	1.31			21	005.jp2	1.31
	23	mose e ctrl vin 008.jp2	9.06			29	mose e adh vin 005.jp2	2.71			13	11.jp2	2.48			5	14.jp2	3.18													16	03.jp2	1.24			22	005.jp2	1.17
	24	mose e ctrl vin 008.jp2	10.81			30	mose e adh vin 005.jp2	1.18								6	14.jp2	2													17	03.jp2	1.9			23	005.jp2	1.93
	25	mose e ctrl vin 008.jp2	9.32			31	mose e adh vin 005.jp2	4.21								7	14.jp2	2.25													18	03.jp2	1.34			24	005.jp2	1.49
	26	mose e ctrl vin 008.jp2	10			32	mose e adh vin 005.jp2	2.45								8	14.jp2	2.03													19	03.jp2	1.41			25	005.jp2	0.94
	27	mose e ctrl vin 008.jp2	9.06			33	mose e adh vin 005.jp2	3.95								9	14.jp2	1.29													20	03.jp2	1.59			26	005.jp2	2
	28	mose e ctrl vin 008.jp2	7.06			34	mose e adh vin 005.jp2	5.19								10	14.jp2	1.17			1	03.jp2	2.67								21	03.jp2	1.9			1	004.jp2	1.58
	29	mose e ctrl vin 008.jp2	6.49			35	mose e adh vin 005.jp2	6.96			1	12.jp2	2.98			11	14.jp2	0.94			2	03.jp2	3.98								22	03.jp2	1.7			2	004.jp2	2.06
	30	mose e ctrl vin 008.jp2	4.47			36	mose e adh vin 005.jp2	3.46			2	12.jp2	3.32			12	14.jp2	1.7			3	03.jp2	3.2								23	03.jp2	1.18			3	004.jp2	2.11
	31	mose e ctrl vin 008.jp2	3.63			37	mose e adh vin 005.jp2	1.76			3	12.jp2	2.06			13	14.jp2	1.11			4	03.jp2	1.02								24	03.jp2	1.52			4	004.jp2	2.77
	32	mose e ctrl vin 008.jp2	6.83			38	mose e adh vin 005.jp2	4.85			4	12.jp2	3.77			14	14.jp2	2.09			5	03.jp2	2.18													5	004.jp2	3.51
	33	mose e ctrl vin 008.jp2	10.57			39	mose e adh vin 005.jp2	4.02			5	12.jp2	2.51			15	14.jp2	2.23			6	03.jp2	2.78													6	004.jp2	1.86
	34	mose e ctrl vin 008.jp2	22.89			40	mose e adh vin 005.jp2	4.38			6	12.jp2	1.67			16	14.jp2	1.66			7	03.jp2	1.3													7	004.jp2	1.49
	35	mose e ctrl vin 008.jp2	2.16			41	mose e adh vin 005.jp2	3.96			7	12.jp2	2.51			17	14.jp2	1.34			8	03.jp2	3.4													8	004.jp2	2.11
	36	mose e ctrl vin 008.jp2	17.05			42	mose e adh vin 005.jp2	2.98			8	12.jp2	3.15			18	14.jp2	0.99			9	03.jp2	2.17													9	004.jp2	3.57
	37	mose e ctrl vin 008.jp2	7.17			43	mose e adh vin 005.jp2	1.67			9	12.jp2	3.37			19	14.jp2	2.46			10	03.jp2	2.21								1	03.jp2	1.08			10	004.jp2	2.4
	38	mose e ctrl vin 008.jp2	11.22			44	mose e adh vin 005.jp2	3.07			10	12.jp2	4.13			20	14.jp2	2.41			11	03.jp2	3.24								2	03.jp2	1.49			11	004.jp2	4.83
						45	mose e adh vin 005.jp2	3.62			11	12.jp2	2.64			21	14.jp2	1.9			12	03.jp2	1.52								3	03.jp2	2			12	004.jp2	3.06
						46	mose e adh vin 005.jp2	4.78			12	12.jp2	1.12			22	14.jp2	1.52													4	03.jp2	2.25			13	004.jp2	3.59
						47	mose e adh vin 005.jp2	3.95			13	12.jp2	1.9			23	14.jp2	1.59													5	03.jp2	1.24			14	004.jp2	2.64
						48	mose e adh vin 005.jp2	2.08			14	12.jp2	2.25			24	14.jp2	1.24													6	03.jp2	1.52			15	004.jp2	1.9
						49	mose e adh vin 005.jp2	2.08								25	14.jp2	1.59													7	03.jp2	1.29			16	004.jp2	1.31
	1	mose e ctrl vin 009.jp2	14.8			50	mose e adh vin 005.jp2	3.46								26	14.jp2	2.51													8	03.jp2	1.52			17	004.jp2	1.99
	2	mose e ctrl vin 009.jp2	12.35			51	mose e adh vin 005.jp2	4.43								27	14.jp2	0.94			1	03.jp2	2.71								9	03.jp2	1.18			18	004.jp2	1.31
	3	mose e ctrl vin 009.jp2	4.71			52	mose e adh vin 005.jp2	3.97								28	14.jp2	1.11			2	03.jp2	2.65													19	004.jp2	1.33
	4	mose e ctrl vin 009.jp2	9.5			53	mose e adh vin 005.jp2	3.43													3	03.jp2	2.19													20	004.jp2	1.66
	5	mose e ctrl vin 009.jp2	6.67			54	mose e adh vin 005.jp2	4.23			1	13.jp2	3.18								4	03.jp2	2.32													21	004.jp2	1.59
	6	mose e ctrl vin 009.jp2	7.79			55	mose e adh vin 005.jp2	3.88			2	13.jp2	3.06								5	03.jp2	2.48													22	004.jp2	1.49
	7	mose e ctrl vin 009.jp2	8.23			56	mose e adh vin 005.jp2	2.36			3	13.jp2	2.11								6	03.jp2	2.54													23	004.jp2	1.17
	8	mose e ctrl vin 009.jp2	6.2			57	mose e adh vin 005.jp2	5.27			4	13.jp2	2.43								7	03.jp2	2.92								1	03.jp2	2.61			24	004.jp2	2.51
	9	mose e ctrl vin 009.jp2	7.3			58	mose e adh vin 005.jp2	3.19			5	13.jp2	2.92			1	15.jp2	2.35			8	03.jp2	1.41								2	03.jp2	4.22
	10	mose e ctrl vin 009.jp2	5.62			59	mose e adh vin 005.jp2	7.91			6	13.jp2	2.16			2	15.jp2	2.31			9	03.jp2	1.6								3	03.jp2	2.11			1	001.jp2	1.41
	11	mose e ctrl vin 009.jp2	8.83			60	mose e adh vin 005.jp2	2.45			7	13.jp2	2.04			3	15.jp2	2.78			10	03.jp2	2.12								4	03.jp2	1.82			2	001.jp2	1.17
	12	mose e ctrl vin 009.jp2	5.2			61	mose e adh vin 005.jp2	1.67			8	13.jp2	3.53			4	15.jp2	2.34			11	03.jp2	1.61								5	03.jp2	1.33			3	001.jp2	1.17
	13	mose e ctrl vin 009.jp2	10.58			62	mose e adh vin 005.jp2	4.21			9	13.jp2	1.52			5	15.jp2	2.11			12	03.jp2	1.24								6	03.jp2	2.03			4	001.jp2	1.31
	14	mose e ctrl vin 009.jp2	11.11			63	mose e adh vin 005.jp2	3.04			10	13.jp2	2.64			6	15.jp2	1.34			13	03.jp2	0.87								7	03.jp2	1.96			5	001.jp2	1.66
	15	mose e ctrl vin 009.jp2	4.19			64	mose e adh vin 005.jp2	3.9			11	13.jp2	2.92			7	15.jp2	2.16			14	03.jp2	1.15								8	03.jp2	1.58			6	001.jp2	1.49
	16	mose e ctrl vin 009.jp2	7.68			65	mose e adh vin 005.jp2	3.9			12	13.jp2	2.36			8	15.jp2	1.88			15	03.jp2	0.85								9	03.jp2	1.48			7	001.jp2	1.83
	17	mose e ctrl vin 009.jp2	13.97			66	mose e adh vin 005.jp2	5.98			13	13.jp2	2.34			9	15.jp2	2.92			16	03.jp2	0.8								10	03.jp2	1.58			8	001.jp2	1.67
	18	mose e ctrl vin 009.jp2	10.25			67	mose e adh vin 005.jp2	3.07			14	13.jp2	1.49			10	15.jp2	2.25			17	03.jp2	1.13								11	03.jp2	1.99			9	001.jp2	0.92
	19	mose e ctrl vin 009.jp2	8.54			68	mose e adh vin 005.jp2	2.85			15	13.jp2	2.35			11	15.jp2	3.16			18	03.jp2	0.84								12	03.jp2	1.7			10	001.jp2	0.94
	20	mose e ctrl vin 009.jp2	5.25			69	mose e adh vin 005.jp2	3.25			16	13.jp2	2.43			12	15.jp2	1.7			19	03.jp2	0.89								13	03.jp2	1.29			11	001.jp2	1.7
	21	mose e ctrl vin 009.jp2	6.28			70	mose e adh vin 005.jp2	2.8			17	13.jp2	1.86			13	15.jp2	2.09			20	03.jp2	3.19								14	03.jp2	1.11			12	001.jp2	1.85
	22	mose e ctrl vin 009.jp2	10.54			71	mose e adh vin 005.jp2	3.61			18	13.jp2	2.22			14	15.jp2	2.96			21	03.jp2	0.73								15	03.jp2	1.59			13	001.jp2	0.99
	23	mose e ctrl vin 009.jp2	8.19			72	mose e adh vin 005.jp2	3.1			19	13.jp2	1.85																		16	03.jp2	1.34
	24	mose e ctrl vin 009.jp2	3.58			73	mose e adh vin 005.jp2	3.4			20	13.jp2	2.4
	25	mose e ctrl vin 009.jp2	5.43			74	mose e adh vin 005.jp2	2.37			21	13.jp2	1.34
	26	mose e ctrl vin 009.jp2	7.68			75	mose e adh vin 005.jp2	4.07			22	13.jp2	3.7
	27	mose e ctrl vin 009.jp2	5.77			76	mose e adh vin 005.jp2	1.96			23	13.jp2	1.88
	28	mose e ctrl vin 009.jp2	3.23			77	mose e adh vin 005.jp2	4.8			24	13.jp2	2.06			1	16.jp2	2.51			1	03.jp2	3.67													1	001.jp2	1.82
	29	mose e ctrl vin 009.jp2	20.98			78	mose e adh vin 005.jp2	6.44			25	13.jp2	1.34			2	16.jp2	1.74			2	03.jp2	3.67								1	04.jp2	1.59			2	001.jp2	1.17
	30	mose e ctrl vin 009.jp2	10.82			79	mose e adh vin 005.jp2	2.02								3	16.jp2	1.34			3	03.jp2	1.64								2	04.jp2	1.67			3	001.jp2	1.11
	31	mose e ctrl vin 009.jp2	7.19			80	mose e adh vin 005.jp2	7.07			1	13.jp2	1.17			4	16.jp2	1.31			4	03.jp2	0.89								3	04.jp2	1.66			4	001.jp2	1.58
	32	mose e ctrl vin 009.jp2	9.35			81	mose e adh vin 005.jp2	4.02			2	13.jp2	2.06			5	16.jp2	1.66			5	03.jp2	1.25								4	04.jp2	0.94			5	001.jp2	1.31
	33	mose e ctrl vin 009.jp2	3.05			82	mose e adh vin 005.jp2	5.44			3	13.jp2	1.04			6	16.jp2	1.31			6	03.jp2	3.96								5	04.jp2	1.24			6	001.jp2	1.33
	34	mose e ctrl vin 009.jp2	9.1			83	mose e adh vin 005.jp2	4.82			4	13.jp2	1.33			7	16.jp2	1.08			7	03.jp2	1.73								6	04.jp2	1.99			7	001.jp2	1.17
	35	mose e ctrl vin 009.jp2	9.64			84	mose e adh vin 005.jp2	4.07			5	13.jp2	1.49			8	16.jp2	1.44			8	03.jp2	1.37								7	04.jp2	1.82			8	001.jp2	1.24
	36	mose e ctrl vin 009.jp2	7.35			85	mose e adh vin 005.jp2	4.43			6	13.jp2	1.18			9	16.jp2	1.66			9	03.jp2	1.96								8	04.jp2	1.49			9	001.jp2	1.11
	37	mose e ctrl vin 009.jp2	5.43			86	mose e adh vin 005.jp2	2.45			7	13.jp2	1.18			10	16.jp2	1.33			10	03.jp2	1.9
	38	mose e ctrl vin 009.jp2	2.73			87	mose e adh vin 005.jp2	1.88			8	13.jp2	1.59			11	16.jp2	1.85			11	03.jp2	2.2
	39	mose e ctrl vin 009.jp2	8.97			88	mose e adh vin 005.jp2	2.77			9	13.jp2	1.67			12	16.jp2	1.49			12	03.jp2	1.33
	40	mose e ctrl vin 009.jp2	3.96			89	mose e adh vin 005.jp2	1.58								13	16.jp2	1.49			13	03.jp2	0.55
	41	mose e ctrl vin 009.jp2	4.44			90	mose e adh vin 005.jp2	3.46								14	16.jp2	1.31			14	03.jp2	1.83
	42	mose e ctrl vin 009.jp2	4.05			91	mose e adh vin 005.jp2	2.5								15	16.jp2	1.04			15	03.jp2	1.88								1	04.jp2	2.57			1	001.jp2	3.15
	43	mose e ctrl vin 009.jp2	14.95			92	mose e adh vin 005.jp2	2.42								16	16.jp2	1.7			16	03.jp2	0.76								2	04.jp2	1.34			2	001.jp2	2.11
	44	mose e ctrl vin 009.jp2	8.99			93	mose e adh vin 005.jp2	2.5																							3	04.jp2	1.57			3	001.jp2	2.31
	45	mose e ctrl vin 009.jp2	2.92			94	mose e adh vin 005.jp2	2.02			1	13.jp2	4.35																		4	04.jp2	1.85			4	001.jp2	1.41
	46	mose e ctrl vin 009.jp2	7.44			95	mose e adh vin 005.jp2	3.53			2	13.jp2	1.7																		5	04.jp2	1.17			5	001.jp2	1.49
	47	mose e ctrl vin 009.jp2	3.43			96	mose e adh vin 005.jp2	4.92			3	13.jp2	2.41																							6	001.jp2	1.04
	48	mose e ctrl vin 009.jp2	3.39			97	mose e adh vin 005.jp2	5.04			4	13.jp2	2.87																							7	001.jp2	2.62
	49	mose e ctrl vin 009.jp2	3.55			98	mose e adh vin 005.jp2	8.32			5	13.jp2	1.48			1	17.jp2	2.22																		8	001.jp2	2.36
	50	mose e ctrl vin 009.jp2	4.81			99	mose e adh vin 005.jp2	6.87			6	13.jp2	1.29			2	17.jp2	1.11																		9	001.jp2	1.58
	51	mose e ctrl vin 009.jp2	2.88			100	mose e adh vin 005.jp2	7.06			7	13.jp2	3.01			3	17.jp2	1.85																		10	001.jp2	3.51
	52	mose e ctrl vin 009.jp2	2.79			101	mose e adh vin 005.jp2	7.25			8	13.jp2	3.06			4	17.jp2	1.9													1	04.jp2	1.49			11	001.jp2	1.49
	53	mose e ctrl vin 009.jp2	3.23			102	mose e adh vin 005.jp2	7.28			9	13.jp2	1.59			5	17.jp2	1.48													2	04.jp2	1.17			12	001.jp2	1.41
	54	mose e ctrl vin 009.jp2	2.79			103	mose e adh vin 005.jp2	6.26			10	13.jp2	1.58			6	17.jp2	3.13													3	04.jp2	1.08			13	001.jp2	1.44
	55	mose e ctrl vin 009.jp2	5.95			104	mose e adh vin 005.jp2	2.23			11	13.jp2	2.03			7	17.jp2	1.99													4	04.jp2	1.17			14	001.jp2	2.98
	56	mose e ctrl vin 009.jp2	4.77			105	mose e adh vin 005.jp2	2.64			12	13.jp2	2.25			8	17.jp2	2.09													5	04.jp2	1.65
	57	mose e ctrl vin 009.jp2	4.71			106	mose e adh vin 005.jp2	2.77			13	13.jp2	2.66			9	17.jp2	1.49													6	04.jp2	1.49
	58	mose e ctrl vin 009.jp2	3.5			107	mose e adh vin 005.jp2	2.67			14	13.jp2	2.75			10	17.jp2	2.06
	59	mose e ctrl vin 009.jp2	2.75			108	mose e adh vin 005.jp2	3.78			15	13.jp2	2.82			11	17.jp2	1.24
	60	mose e ctrl vin 009.jp2	19.01			109	mose e adh vin 005.jp2	2.85			16	13.jp2	1.08			12	17.jp2	2.22
	61	mose e ctrl vin 009.jp2	2.78			110	mose e adh vin 005.jp2	3.78			17	13.jp2	3.07			13	17.jp2	1.31																		1	002.jp2	1.48
						111	mose e adh vin 005.jp2	3.82			18	13.jp2	2.03			14	17.jp2	3.15																		2	002.jp2	1.49
						112	mose e adh vin 005.jp2	1.55			19	13.jp2	1.49			15	17.jp2	2.35													1	04.jp2	1.44			3	002.jp2	1.9
						113	mose e adh vin 005.jp2	5.26			20	13.jp2	1.58			16	17.jp2	1.57													2	04.jp2	1.49			4	002.jp2	1.65
						114	mose e adh vin 005.jp2	3.56			21	13.jp2	2.73			17	17.jp2	4.49													3	04.jp2	0.94			5	002.jp2	1.18
						115	mose e adh vin 005.jp2	3.35			22	13.jp2	1.67			18	17.jp2	3.81													4	04.jp2	1.24			6	002.jp2	2.22
	1	mose e ctrl vin 010.jp2	5.84			116	mose e adh vin 005.jp2	4.95			23	13.jp2	2.11			19	17.jp2	2.28													5	04.jp2	1.59			7	002.jp2	1.48
	2	mose e ctrl vin 010.jp2	6.72			117	mose e adh vin 005.jp2	1.97			24	13.jp2	1.82			20	17.jp2	0.92																		8	002.jp2	2.04
	3	mose e ctrl vin 010.jp2	9.27			118	mose e adh vin 005.jp2	7.01			25	13.jp2	1.33			21	17.jp2	1.52																		9	002.jp2	1.86
	4	mose e ctrl vin 010.jp2	5.49			119	mose e adh vin 005.jp2	2.85			26	13.jp2	1.82			22	17.jp2	1.83			1	03.jp2	2.44													10	002.jp2	1.49
	5	mose e ctrl vin 010.jp2	7.33			120	mose e adh vin 005.jp2	5.04			27	13.jp2	1.17			23	17.jp2	2.48			2	03.jp2	3.06													11	002.jp2	1.65
	6	mose e ctrl vin 010.jp2	10.86			121	mose e adh vin 005.jp2	6.35								24	17.jp2	1.33			3	03.jp2	1.67													12	002.jp2	2.82
	7	mose e ctrl vin 010.jp2	6.17			122	mose e adh vin 005.jp2	4.49								25	17.jp2	2			4	03.jp2	4.74								1	04.jp2	1.86			13	002.jp2	2.57
	8	mose e ctrl vin 010.jp2	8.23			123	mose e adh vin 005.jp2	5.75								26	17.jp2	0.99			5	03.jp2	0.66								2	04.jp2	1.34			14	002.jp2	2.31
	9	mose e ctrl vin 010.jp2	16.72			124	mose e adh vin 005.jp2	2.33								27	17.jp2	2.43			6	03.jp2	0.56								3	04.jp2	1.24			15	002.jp2	2.34
	10	mose e ctrl vin 010.jp2	9.05			125	mose e adh vin 005.jp2	5.26								28	17.jp2	2.23			7	03.jp2	0.84								4	04.jp2	2.41			16	002.jp2	1.41
	11	mose e ctrl vin 010.jp2	4.08			126	mose e adh vin 005.jp2	2.23			1	13.jp2	2.51			29	17.jp2	1.65			8	03.jp2	1.49								5	04.jp2	1.04			17	002.jp2	2.61
	12	mose e ctrl vin 010.jp2	10.29			127	mose e adh vin 005.jp2	2.19			2	13.jp2	0.94			30	17.jp2	1.17			9	03.jp2	2.54													18	002.jp2	1.08
	13	mose e ctrl vin 010.jp2	6.03			128	mose e adh vin 005.jp2	2.86			3	13.jp2	1.7								10	03.jp2	1.61													19	002.jp2	1.58
	14	mose e ctrl vin 010.jp2	3.89			129	mose e adh vin 005.jp2	1.4			4	13.jp2	2.77								11	03.jp2	0.85													20	002.jp2	1.7
	15	mose e ctrl vin 010.jp2	2.03			130	mose e adh vin 005.jp2	2.2			5	13.jp2	0.94								12	03.jp2	5.59													21	002.jp2	1.75
	16	mose e ctrl vin 010.jp2	2.92			131	mose e adh vin 005.jp2	2.98			6	13.jp2	1.44								13	03.jp2	1.47													22	002.jp2	1.31
	17	mose e ctrl vin 010.jp2	5.29			132	mose e adh vin 005.jp2	5.41			7	13.jp2	1.59																		1	04.jp2	1.17			23	002.jp2	1.31
	18	mose e ctrl vin 010.jp2	6.63			133	mose e adh vin 005.jp2	4.25			8	13.jp2	1.49			1	18.jp2	5.33													2	04.jp2	1.33			24	002.jp2	2.58
	19	mose e ctrl vin 010.jp2	8.13			134	mose e adh vin 005.jp2	3.33								2	18.jp2	4.56													3	04.jp2	1.17			25	002.jp2	1.18
	20	mose e ctrl vin 010.jp2	8.47			135	mose e adh vin 005.jp2	4.8								3	18.jp2	4.51													4	04.jp2	1.18			26	002.jp2	1.18
	21	mose e ctrl vin 010.jp2	10.97			136	mose e adh vin 005.jp2	2.16								4	18.jp2	2.06																		27	002.jp2	1.29
	22	mose e ctrl vin 010.jp2	10.99			137	mose e adh vin 005.jp2	1.12								5	18.jp2	2.73			1	14.jp2	2.42													28	002.jp2	2.22
	23	mose e ctrl vin 010.jp2	17.54			1	mose e adh vin 006.jp2	2.88								6	18.jp2	2.77			2	14.jp2	0.88													29	002.jp2	2.69
	24	mose e ctrl vin 010.jp2	10.54			2	mose e adh vin 006.jp2	5.71			1	13.jp2	2.22			7	18.jp2	1.33			3	14.jp2	1.58													30	002.jp2	1.31
	25	mose e ctrl vin 010.jp2	4.56			3	mose e adh vin 006.jp2	4.9			2	13.jp2	1.9			8	18.jp2	2.98			4	14.jp2	1.24													31	002.jp2	1.11
	26	mose e ctrl vin 010.jp2	5.45			4	mose e adh vin 006.jp2	4.21			3	13.jp2	1.58			9	18.jp2	1.59			5	14.jp2	1.27								1	04.jp2	1.58			32	002.jp2	1.17
	27	mose e ctrl vin 010.jp2	4.4			5	mose e adh vin 006.jp2	5.04			4	13.jp2	1.17			10	18.jp2	1.41			6	14.jp2	1.69								2	04.jp2	1.49			33	002.jp2	1.12
	28	mose e ctrl vin 010.jp2	4.63			6	mose e adh vin 006.jp2	7.55			5	13.jp2	1.11			11	18.jp2	1.58			7	14.jp2	1.64								3	04.jp2	1.49			34	002.jp2	0.92
	29	mose e ctrl vin 010.jp2	5.02			7	mose e adh vin 006.jp2	5.75								12	18.jp2	2.06			8	14.jp2	0.95								4	04.jp2	1.88			35	002.jp2	0.92
	30	mose e ctrl vin 010.jp2	4.59			8	mose e adh vin 006.jp2	5.73								13	18.jp2	1.88			9	14.jp2	1.68								5	04.jp2	1.93			36	002.jp2	0.92
	31	mose e ctrl vin 010.jp2	2.04			9	mose e adh vin 006.jp2	3.9								14	18.jp2	1.85			10	14.jp2	1.99								6	04.jp2	0.99			37	002.jp2	1.08
	32	mose e ctrl vin 010.jp2	5.61			10	mose e adh vin 006.jp2	8.86								15	18.jp2	2.87			11	14.jp2	2.05								7	04.jp2	1.93			38	002.jp2	2.31
	33	mose e ctrl vin 010.jp2	12.02			11	mose e adh vin 006.jp2	7.63								16	18.jp2	2			12	14.jp2	2.64								8	04.jp2	2.25			39	002.jp2	1.08
	34	mose e ctrl vin 010.jp2	8.04			12	mose e adh vin 006.jp2	2.64			1	02.jp2	2.06			17	18.jp2	1.66			13	14.jp2	2.61													40	002.jp2	1.18
	35	mose e ctrl vin 010.jp2	12.93			13	mose e adh vin 006.jp2	5.04			2	02.jp2	1.82			18	18.jp2	3.55			14	14.jp2	2.4													41	002.jp2	1.65
	36	mose e ctrl vin 010.jp2	4.15			14	mose e adh vin 006.jp2	6.38			3	02.jp2	1.12			19	18.jp2	2.61			15	14.jp2	0.89													42	002.jp2	1.86
	37	mose e ctrl vin 010.jp2	6.83			15	mose e adh vin 006.jp2	6.49			4	02.jp2	1.59			20	18.jp2	1.74			16	14.jp2	2.28													43	002.jp2	1.24
	38	mose e ctrl vin 010.jp2	7.38			16	mose e adh vin 006.jp2	6.53			5	02.jp2	1.04			21	18.jp2	1.88																		44	002.jp2	1.67
	39	mose e ctrl vin 010.jp2	6.6			17	mose e adh vin 006.jp2	10.35			6	02.jp2	1.49																							45	002.jp2	0.94
	40	mose e ctrl vin 010.jp2	6.46			18	mose e adh vin 006.jp2	7.6																												46	002.jp2	1.7
	41	mose e ctrl vin 010.jp2	5.64			19	mose e adh vin 006.jp2	6.47																												47	002.jp2	1.17
	42	mose e ctrl vin 010.jp2	11.62			20	mose e adh vin 006.jp2	6.17																												48	002.jp2	2.22
	43	mose e ctrl vin 010.jp2	5.04			21	mose e adh vin 006.jp2	6.57													1	14.jp2	1.62													49	002.jp2	1.67
	44	mose e ctrl vin 010.jp2	4.97			22	mose e adh vin 006.jp2	4.35								1	19.jp2	1.52			2	14.jp2	1.49
	45	mose e ctrl vin 010.jp2	3.73			23	mose e adh vin 006.jp2	7.49			1	02.jp2	1.41			2	19.jp2	3.69			3	14.jp2	1.46
	46	mose e ctrl vin 010.jp2	3.71			24	mose e adh vin 006.jp2	4.99			2	02.jp2	1.7			3	19.jp2	2.41			4	14.jp2	1.46
	47	mose e ctrl vin 010.jp2	7.86			25	mose e adh vin 006.jp2	2.07			3	02.jp2	0.99			4	19.jp2	2.4			5	14.jp2	0.83
	48	mose e ctrl vin 010.jp2	5.73			26	mose e adh vin 006.jp2	5			4	02.jp2	1.08			5	19.jp2	0.99			6	14.jp2	2.56
	49	mose e ctrl vin 010.jp2	6.14			27	mose e adh vin 006.jp2	9.17			5	02.jp2	1.17			6	19.jp2	2.57			7	14.jp2	1.34													1	002.jp2	1.44
	50	mose e ctrl vin 010.jp2	3.92			28	mose e adh vin 006.jp2	9.24			6	02.jp2	0.92			7	19.jp2	2			8	14.jp2	1.28													2	002.jp2	1.7
	51	mose e ctrl vin 010.jp2	7.38			29	mose e adh vin 006.jp2	14.29								8	19.jp2	2.06			9	14.jp2	0.93													3	002.jp2	1.44
	52	mose e ctrl vin 010.jp2	6.07			30	mose e adh vin 006.jp2	3.67								9	19.jp2	1.65			10	14.jp2	1.86													4	002.jp2	1.31
	53	mose e ctrl vin 010.jp2	4.79			31	mose e adh vin 006.jp2	5.38								10	19.jp2	1.52																		5	002.jp2	1.82
	54	mose e ctrl vin 010.jp2	3.63			32	mose e adh vin 006.jp2	1.98								11	19.jp2	1.11																		6	002.jp2	1.44
	55	mose e ctrl vin 010.jp2	6.46			33	mose e adh vin 006.jp2	8.38								12	19.jp2	0.99																		7	002.jp2	0.94
						34	mose e adh vin 006.jp2	10.33			1	02.jp2	1.12			13	19.jp2	1.48																		8	002.jp2	1.58
						35	mose e adh vin 006.jp2	4.9			2	02.jp2	3.23			14	19.jp2	1.66																		9	002.jp2	0.99
						36	mose e adh vin 006.jp2	4.92								15	19.jp2	2.25																		10	002.jp2	0.99
						37	mose e adh vin 006.jp2	1.4								16	19.jp2	2.4
						38	mose e adh vin 006.jp2	6.15								17	19.jp2	1.85
	1	mose e ctrl vin 020.jp2	14.08			39	mose e adh vin 006.jp2	1.12								18	19.jp2	1.08
	2	mose e ctrl vin 020.jp2	4.57			40	mose e adh vin 006.jp2	2.63								19	19.jp2	2.31
	3	mose e ctrl vin 020.jp2	7.5			41	mose e adh vin 006.jp2	2.29			1	02.jp2	1.7			20	19.jp2	1.04
	4	mose e ctrl vin 020.jp2	13.68			1	mose e adh vin 007.jp2	8.86			2	02.jp2	1.41			21	19.jp2	1.24																		1	002.jp2	2.4
	5	mose e ctrl vin 020.jp2	10.82			2	mose e adh vin 007.jp2	7.65			3	02.jp2	2.28			22	19.jp2	3.68																		2	002.jp2	1.66
	6	mose e ctrl vin 020.jp2	6.21			3	mose e adh vin 007.jp2	2.92			4	02.jp2	1.86																							3	002.jp2	1.34
	7	mose e ctrl vin 020.jp2	5.78			4	mose e adh vin 007.jp2	3.46			5	02.jp2	1.93																							4	002.jp2	1.12
	8	mose e ctrl vin 020.jp2	5.04			5	mose e adh vin 007.jp2	3.74			6	02.jp2	2.23																							5	002.jp2	1.18
	9	mose e ctrl vin 020.jp2	3.74			6	mose e adh vin 007.jp2	3.29			7	02.jp2	1.17																							6	002.jp2	0.94
	10	mose e ctrl vin 020.jp2	4.56			7	mose e adh vin 007.jp2	1.59			8	02.jp2	1.49																							7	002.jp2	0.94
	11	mose e ctrl vin 020.jp2	9.23			8	mose e adh vin 007.jp2	1.98			9	02.jp2	1.34			1	20.jp2	1.74																		8	002.jp2	1.08
	12	mose e ctrl vin 020.jp2	6.53			9	mose e adh vin 007.jp2	3.07			10	02.jp2	0.94			2	20.jp2	1.96																		9	002.jp2	2.34
	13	mose e ctrl vin 020.jp2	3.99			10	mose e adh vin 007.jp2	3.73			11	02.jp2	1.49			3	20.jp2	1.52			1	14.jp2	2.31													10	002.jp2	2.36
	14	mose e ctrl vin 020.jp2	4.71			11	mose e adh vin 007.jp2	3.67			12	02.jp2	1.74			4	20.jp2	2.23			2	14.jp2	0.82													11	002.jp2	1.31
	15	mose e ctrl vin 020.jp2	5.54			12	mose e adh vin 007.jp2	2.5			13	02.jp2	1.49			5	20.jp2	1.88			3	14.jp2	2.01													12	002.jp2	1.34
	16	mose e ctrl vin 020.jp2	3.64			13	mose e adh vin 007.jp2	3.11			14	02.jp2	1.11			6	20.jp2	1.57			4	14.jp2	0.74													13	002.jp2	1.44
	17	mose e ctrl vin 020.jp2	2.64			14	mose e adh vin 007.jp2	1.88								7	20.jp2	1.44																		14	002.jp2	1.59
	18	mose e ctrl vin 020.jp2	4.68			15	mose e adh vin 007.jp2	3.25								8	20.jp2	1.65																		15	002.jp2	1.12
	19	mose e ctrl vin 020.jp2	4.09			16	mose e adh vin 007.jp2	3.28								9	20.jp2	2.59																		16	002.jp2	1.31
	20	mose e ctrl vin 020.jp2	8.52			17	mose e adh vin 007.jp2	3.67								10	20.jp2	1.7																		17	002.jp2	1.08
	21	mose e ctrl vin 020.jp2	8.23			18	mose e adh vin 007.jp2	4.23								11	20.jp2	2.16																		18	002.jp2	1.49
	22	mose e ctrl vin 020.jp2	8.47			19	mose e adh vin 007.jp2	2.42			1	03.jp2	1.7			12	20.jp2	1.17			1	14.jp2	1.38
	23	mose e ctrl vin 020.jp2	7.52			20	mose e adh vin 007.jp2	2.29			2	03.jp2	2.48			13	20.jp2	1.08			2	14.jp2	1.82
	24	mose e ctrl vin 020.jp2	3.55			21	mose e adh vin 007.jp2	1.24			3	03.jp2	2.41			14	20.jp2	1.31			3	14.jp2	0.94
	25	mose e ctrl vin 020.jp2	3.33			22	mose e adh vin 007.jp2	1.59			4	03.jp2	3.14			15	20.jp2	1.44			4	14.jp2	1
	26	mose e ctrl vin 020.jp2	4.99			23	mose e adh vin 007.jp2	3.25			5	03.jp2	1.83			16	20.jp2	2.22			5	14.jp2	0.62
	27	mose e ctrl vin 020.jp2	3.3			24	mose e adh vin 007.jp2	5.58			6	03.jp2	3.68			17	20.jp2	1.58			6	14.jp2	1.31													1	003.jp2	0.94
	28	mose e ctrl vin 020.jp2	5.47			25	mose e adh vin 007.jp2	3.14			7	03.jp2	2.28			18	20.jp2	1.52			7	14.jp2	1.42													2	003.jp2	1.29
	29	mose e ctrl vin 020.jp2	7.07			26	mose e adh vin 007.jp2	2.85			8	03.jp2	1.12			19	20.jp2	3.81			8	14.jp2	1.58													3	003.jp2	1.44
	30	mose e ctrl vin 020.jp2	8.49			27	mose e adh vin 007.jp2	3.25			9	03.jp2	1.85			20	20.jp2	1.08			9	14.jp2	1.37													4	003.jp2	1.11
	31	mose e ctrl vin 020.jp2	7.17			28	mose e adh vin 007.jp2	2.02			10	03.jp2	2.22			21	20.jp2	1.11			10	14.jp2	1													5	003.jp2	1.57
	32	mose e ctrl vin 020.jp2	5.73			29	mose e adh vin 007.jp2	5.38			11	03.jp2	1.12			22	20.jp2	1.18			11	14.jp2	0.76													6	003.jp2	2.04
	33	mose e ctrl vin 020.jp2	11.15			30	mose e adh vin 007.jp2	3.61			12	03.jp2	2.64			23	20.jp2	1.17																		7	003.jp2	1.49
	34	mose e ctrl vin 020.jp2	7.35			31	mose e adh vin 007.jp2	2.88								24	20.jp2	1.08																		8	003.jp2	3.74
	35	mose e ctrl vin 020.jp2	5.32			32	mose e adh vin 007.jp2	1.67								25	20.jp2	1.85																		9	003.jp2	1.31
	36	mose e ctrl vin 020.jp2	8.31			33	mose e adh vin 007.jp2	3.31								26	20.jp2	1.34																		10	003.jp2	1.82
	37	mose e ctrl vin 020.jp2	4.96			34	mose e adh vin 007.jp2	2.94								27	20.jp2	1.49																		11	003.jp2	1.65
	38	mose e ctrl vin 020.jp2	3.95			35	mose e adh vin 007.jp2	1.87													1	20.jp2	3.05													12	003.jp2	1.93
	39	mose e ctrl vin 020.jp2	5.56			36	mose e adh vin 007.jp2	4.57			1	03.jp2	3.67								2	20.jp2	2.09													13	003.jp2	2.59
	40	mose e ctrl vin 020.jp2	5.02			37	mose e adh vin 007.jp2	7.67			2	03.jp2	1.82								3	20.jp2	3.18													14	003.jp2	1.65
	41	mose e ctrl vin 020.jp2	4.26			38	mose e adh vin 007.jp2	1.59			3	03.jp2	2.48								4	20.jp2	1.74													15	003.jp2	1.31
	42	mose e ctrl vin 020.jp2	8.75			39	mose e adh vin 007.jp2	3.16			4	03.jp2	1.44								5	20.jp2	1.24
	43	mose e ctrl vin 020.jp2	11.57			40	mose e adh vin 007.jp2	1.28			5	03.jp2	1.33								6	20.jp2	1.19
	44	mose e ctrl vin 020.jp2	2.46			41	mose e adh vin 007.jp2	4.69			6	03.jp2	2.77								7	20.jp2	1.23
	45	mose e ctrl vin 020.jp2	8.12			42	mose e adh vin 007.jp2	2.19			7	03.jp2	2.46								8	20.jp2	1.04
	46	mose e ctrl vin 020.jp2	3.73			43	mose e adh vin 007.jp2	2.08			8	03.jp2	2.48								9	20.jp2	1.47
	47	mose e ctrl vin 020.jp2	4.29			44	mose e adh vin 007.jp2	3.25			9	03.jp2	3.33								10	20.jp2	1.33													1	003.jp2	1.17
						45	mose e adh vin 007.jp2	2.07			10	03.jp2	2.22								11	20.jp2	1.33													2	003.jp2	1.7
						46	mose e adh vin 007.jp2	1.4			11	03.jp2	2.16								12	20.jp2	1.14													3	003.jp2	1.49
						47	mose e adh vin 007.jp2	5.11			12	03.jp2	1.31								13	20.jp2	2.07													4	003.jp2	1.59
						48	mose e adh vin 007.jp2	3.73			13	03.jp2	2.41								14	20.jp2	1.59													5	003.jp2	1.49
						49	mose e adh vin 007.jp2	3.56			14	03.jp2	1.88								15	20.jp2	1.7													6	003.jp2	1.29
	1	mose e ctrl vin 019.jp2	4.5			50	mose e adh vin 007.jp2	2.5													16	20.jp2	0.62													7	003.jp2	2.31
	2	mose e ctrl vin 019.jp2	2.46			51	mose e adh vin 007.jp2	3.25													17	20.jp2	0.57													8	003.jp2	1.74
	3	mose e ctrl vin 019.jp2	5.07			52	mose e adh vin 007.jp2	2.19													18	20.jp2	0.97													9	003.jp2	1.85
	4	mose e ctrl vin 019.jp2	7.28			53	mose e adh vin 007.jp2	1.4																												10	003.jp2	1.65
	5	mose e ctrl vin 019.jp2	5.89			54	mose e adh vin 007.jp2	2.29																												11	003.jp2	1.83
	6	mose e ctrl vin 019.jp2	3.01			55	mose e adh vin 007.jp2	2.67			1	03.jp2	2.48																							12	003.jp2	2.03
	7	mose e ctrl vin 019.jp2	4.25			56	mose e adh vin 007.jp2	3.11			2	03.jp2	1.29																							13	003.jp2	1.18
	8	mose e ctrl vin 019.jp2	15.01			57	mose e adh vin 007.jp2	3.46			3	03.jp2	1.17																							14	003.jp2	3.04
	9	mose e ctrl vin 019.jp2	17.64			58	mose e adh vin 007.jp2	2.94			4	03.jp2	1.59																							15	003.jp2	1.33
	10	mose e ctrl vin 019.jp2	12.58			59	mose e adh vin 007.jp2	4.04																												16	003.jp2	2.25
	11	mose e ctrl vin 019.jp2	9.29			60	mose e adh vin 007.jp2	3.46																												17	003.jp2	2.61
	12	mose e ctrl vin 019.jp2	5.62			61	mose e adh vin 007.jp2	4.62																												18	003.jp2	1.7
	13	mose e ctrl vin 019.jp2	7.7			62	mose e adh vin 007.jp2	4.82																												19	003.jp2	1.31
	14	mose e ctrl vin 019.jp2	12.9			63	mose e adh vin 007.jp2	5.11																												20	003.jp2	1.17
	15	mose e ctrl vin 019.jp2	8.76			64	mose e adh vin 007.jp2	3.25			1	04.jp2	3.14																							21	003.jp2	2.03
	16	mose e ctrl vin 019.jp2	5.43			65	mose e adh vin 007.jp2	2.8			2	04.jp2	1.83																							22	003.jp2	2.43
	17	mose e ctrl vin 019.jp2	10.53			66	mose e adh vin 007.jp2	3.16			3	04.jp2	5.11																							23	003.jp2	1.74
	18	mose e ctrl vin 019.jp2	7.79			67	mose e adh vin 007.jp2	3.25			4	04.jp2	1.7																							24	003.jp2	1.41
	19	mose e ctrl vin 019.jp2	9.4			68	mose e adh vin 007.jp2	1.96			5	04.jp2	2.87																							25	003.jp2	1.11
	20	mose e ctrl vin 019.jp2	11.76			69	mose e adh vin 007.jp2	1.58			6	04.jp2	4.81
	21	mose e ctrl vin 019.jp2	8.65			70	mose e adh vin 007.jp2	2.64			7	04.jp2	2.34
	22	mose e ctrl vin 019.jp2	3.64			71	mose e adh vin 007.jp2	1.76			8	04.jp2	1.08
	23	mose e ctrl vin 019.jp2	8.16			72	mose e adh vin 007.jp2	1.09			9	04.jp2	2.25
	24	mose e ctrl vin 019.jp2	12.28			73	mose e adh vin 007.jp2	4.51			10	04.jp2	2.46
	25	mose e ctrl vin 019.jp2	4.22			74	mose e adh vin 007.jp2	2.64			11	04.jp2	1.11																							1	003.jp2	4.56
	26	mose e ctrl vin 019.jp2	10.57			75	mose e adh vin 007.jp2	3.28			12	04.jp2	1.88																							2	003.jp2	2.11
	27	mose e ctrl vin 019.jp2	4.53			76	mose e adh vin 007.jp2	1.28			13	04.jp2	1.7																							3	003.jp2	2.61
	28	mose e ctrl vin 019.jp2	6.25			77	mose e adh vin 007.jp2	4.43			14	04.jp2	0.99																							4	003.jp2	1.49
	29	mose e ctrl vin 019.jp2	8.27			78	mose e adh vin 007.jp2	8.5			15	04.jp2	1.48																							5	003.jp2	1.88
	30	mose e ctrl vin 019.jp2	6.66			79	mose e adh vin 007.jp2	5.19			16	04.jp2	1.04																							6	003.jp2	2.64
	31	mose e ctrl vin 019.jp2	8.91			80	mose e adh vin 007.jp2	5.11			17	04.jp2	1.18																							7	003.jp2	1.33
	32	mose e ctrl vin 019.jp2	2.22			81	mose e adh vin 007.jp2	6.62			18	04.jp2	0.94								1	20.jp2	3.4													8	003.jp2	1.96
	33	mose e ctrl vin 019.jp2	6.97			82	mose e adh vin 007.jp2	4.02			19	04.jp2	0.92								2	20.jp2	1.75													9	003.jp2	1.34
	34	mose e ctrl vin 019.jp2	12.83			83	mose e adh vin 007.jp2	1.55			20	04.jp2	1.08								3	20.jp2	1.81													10	003.jp2	1.17
	35	mose e ctrl vin 019.jp2	10.42			84	mose e adh vin 007.jp2	1.77			21	04.jp2	1.12								4	20.jp2	1.38													11	003.jp2	1.18
	36	mose e ctrl vin 019.jp2	5.7			85	mose e adh vin 007.jp2	1.67			22	04.jp2	1.59								5	20.jp2	2.08													12	003.jp2	1.88
	37	mose e ctrl vin 019.jp2	7.26			86	mose e adh vin 007.jp2	3.46			23	04.jp2	1.12								6	20.jp2	1.17													13	003.jp2	1.59
	38	mose e ctrl vin 019.jp2	2.16			87	mose e adh vin 007.jp2	5.73			24	04.jp2	1.17								7	20.jp2	2.37													14	003.jp2	1.49
	39	mose e ctrl vin 019.jp2	3.71			88	mose e adh vin 007.jp2	3.53			25	04.jp2	1.34								8	20.jp2	2.43													15	003.jp2	2.25
	40	mose e ctrl vin 019.jp2	10.3			89	mose e adh vin 007.jp2	4.6			26	04.jp2	1.11								9	20.jp2	1.23													16	003.jp2	1.66
	41	mose e ctrl vin 019.jp2	23.76			90	mose e adh vin 007.jp2	2.92													10	20.jp2	1.04													17	003.jp2	1.18
	42	mose e ctrl vin 019.jp2	10.17			91	mose e adh vin 007.jp2	4.16													11	20.jp2	2.32													18	003.jp2	2.25
	43	mose e ctrl vin 019.jp2	9.06			92	mose e adh vin 007.jp2	3.06																												19	003.jp2	1.9
	44	mose e ctrl vin 019.jp2	5.69			93	mose e adh vin 007.jp2	6.66																												20	003.jp2	1.17
	45	mose e ctrl vin 019.jp2	5.58			94	mose e adh vin 007.jp2	6.37																												21	003.jp2	1.74
	46	mose e ctrl vin 019.jp2	4.46			95	mose e adh vin 007.jp2	2.19			1	04.jp2	2.46
	47	mose e ctrl vin 019.jp2	3.33			96	mose e adh vin 007.jp2	3.42			2	04.jp2	1.83
	48	mose e ctrl vin 019.jp2	5.54			97	mose e adh vin 007.jp2	3.46			3	04.jp2	2.04								1	20.jp2	1.28
	49	mose e ctrl vin 019.jp2	7.93			98	mose e adh vin 007.jp2	5.06			4	04.jp2	1.99								2	20.jp2	0.71
						99	mose e adh vin 007.jp2	2.42			5	04.jp2	1.34								3	20.jp2	0.5
						100	mose e adh vin 007.jp2	1.47			6	04.jp2	1.17								4	20.jp2	0.75													1	003.jp2	1.99
						101	mose e adh vin 007.jp2	3.07			7	04.jp2	1.31								5	20.jp2	0.59													2	003.jp2	2.22
						102	mose e adh vin 007.jp2	3.19			8	04.jp2	2.31								6	20.jp2	0.81													3	003.jp2	3.63
						103	mose e adh vin 007.jp2	3.42			9	04.jp2	1.24								7	20.jp2	0.92													4	003.jp2	2.15
	1	mose e ctrl vin 018.jp2	13.67			104	mose e adh vin 007.jp2	3.04			10	04.jp2	1.34								8	20.jp2	1.14													5	003.jp2	1.41
	2	mose e ctrl vin 018.jp2	9.93			105	mose e adh vin 007.jp2	4.23			11	04.jp2	1.99																							6	003.jp2	1.24
	3	mose e ctrl vin 018.jp2	8.69			106	mose e adh vin 007.jp2	3.56			12	04.jp2	1.08																							7	003.jp2	1.18
	4	mose e ctrl vin 018.jp2	5.29			107	mose e adh vin 007.jp2	2.37			13	04.jp2	0.92																							8	003.jp2	1.59
	5	mose e ctrl vin 018.jp2	6.41			108	mose e adh vin 007.jp2	1.59																												9	003.jp2	2.31
	6	mose e ctrl vin 018.jp2	2.89			109	mose e adh vin 007.jp2	3.53																												10	003.jp2	3.79
	7	mose e ctrl vin 018.jp2	5.08			110	mose e adh vin 007.jp2	2.08																												11	003.jp2	3.27
	8	mose e ctrl vin 018.jp2	2.43			111	mose e adh vin 007.jp2	5.53																												12	003.jp2	1.93
	9	mose e ctrl vin 018.jp2	2.61			112	mose e adh vin 007.jp2	1.96																												13	003.jp2	1.12
	10	mose e ctrl vin 018.jp2	5.73			113	mose e adh vin 007.jp2	1.53			1	05.jp2	2.03																							14	003.jp2	1.18
	11	mose e ctrl vin 018.jp2	5.78			114	mose e adh vin 007.jp2	1.12			2	05.jp2	1.65
	12	mose e ctrl vin 018.jp2	5.58			115	mose e adh vin 007.jp2	3.59			3	05.jp2	2.04
	13	mose e ctrl vin 018.jp2	3.33			116	mose e adh vin 007.jp2	3.05			4	05.jp2	1.12
	14	mose e ctrl vin 018.jp2	4.97			117	mose e adh vin 007.jp2	2.56
	15	mose e ctrl vin 018.jp2	7.45			1	mose e adh vin 008.jp2	4.16
	16	mose e ctrl vin 018.jp2	12.67			2	mose e adh vin 008.jp2	2.16																												1	002.jp2	1.65
	17	mose e ctrl vin 018.jp2	5.35			3	mose e adh vin 008.jp2	4.31																												2	002.jp2	1.57
	18	mose e ctrl vin 018.jp2	4.1			4	mose e adh vin 008.jp2	2.25																												3	002.jp2	1.33
	19	mose e ctrl vin 018.jp2	7.61			5	mose e adh vin 008.jp2	1.76			1	05.jp2	1.24																							4	002.jp2	2.25
	20	mose e ctrl vin 018.jp2	6.43			6	mose e adh vin 008.jp2	5.95			2	05.jp2	1.08								1	19.jp2	2.74													5	002.jp2	1.52
	21	mose e ctrl vin 018.jp2	4.77			7	mose e adh vin 008.jp2	3.77			3	05.jp2	1.74								2	19.jp2	2													6	002.jp2	1.12
	22	mose e ctrl vin 018.jp2	5.99			8	mose e adh vin 008.jp2	4.7			4	05.jp2	1.31								3	19.jp2	2.15													7	002.jp2	4.1
	23	mose e ctrl vin 018.jp2	2.92			9	mose e adh vin 008.jp2	15.22			5	05.jp2	1.24								4	19.jp2	2.06													8	002.jp2	3.55
	24	mose e ctrl vin 018.jp2	2.62			10	mose e adh vin 008.jp2	14.8			6	05.jp2	1.12								5	19.jp2	2.68													9	002.jp2	1.49
	25	mose e ctrl vin 018.jp2	2.41			11	mose e adh vin 008.jp2	11.05			7	05.jp2	0.99								6	19.jp2	1.48													10	002.jp2	2.41
	26	mose e ctrl vin 018.jp2	5.18			12	mose e adh vin 008.jp2	2.85													7	19.jp2	1.01													11	002.jp2	2.11
	27	mose e ctrl vin 018.jp2	13.67			13	mose e adh vin 008.jp2	3.34													8	19.jp2	0.77													12	002.jp2	1.59
	28	mose e ctrl vin 018.jp2	5.83			14	mose e adh vin 008.jp2	2.79													9	19.jp2	1.15													13	002.jp2	1.52
	29	mose e ctrl vin 018.jp2	3.5			15	mose e adh vin 008.jp2	2.5													10	19.jp2	0.89													14	002.jp2	2.92
	30	mose e ctrl vin 018.jp2	2.41			16	mose e adh vin 008.jp2	2.94																												15	002.jp2	2.46
	31	mose e ctrl vin 018.jp2	6.98			17	mose e adh vin 008.jp2	4.64			1	05.jp2	1.66																							16	002.jp2	1.49
	32	mose e ctrl vin 018.jp2	2.36			18	mose e adh vin 008.jp2	10.24			2	05.jp2	1.31																							17	002.jp2	1.67
	33	mose e ctrl vin 018.jp2	4.07			19	mose e adh vin 008.jp2	7.93			3	05.jp2	3.05																							18	002.jp2	2.77
	34	mose e ctrl vin 018.jp2	4.46			20	mose e adh vin 008.jp2	7.71			4	05.jp2	1.85																							19	002.jp2	1.58
	35	mose e ctrl vin 018.jp2	10.24			21	mose e adh vin 008.jp2	4.33			5	05.jp2	2.51																							20	002.jp2	1.41
	36	mose e ctrl vin 018.jp2	5.18			22	mose e adh vin 008.jp2	5			6	05.jp2	2.87																							21	002.jp2	1.88
	37	mose e ctrl vin 018.jp2	4.31			23	mose e adh vin 008.jp2	18.41			7	05.jp2	2.11																							22	002.jp2	1.96
	38	mose e ctrl vin 018.jp2	2.64			24	mose e adh vin 008.jp2	9.42			8	05.jp2	1.44																							23	002.jp2	1.58
	39	mose e ctrl vin 018.jp2	3.9			25	mose e adh vin 008.jp2	7.34			9	05.jp2	1.08																							24	002.jp2	1.99
	40	mose e ctrl vin 018.jp2	6.95			26	mose e adh vin 008.jp2	7.06			10	05.jp2	2.78																							25	002.jp2	1.29
						27	mose e adh vin 008.jp2	7.85			11	05.jp2	2.06																							26	002.jp2	1.33
						28	mose e adh vin 008.jp2	6.16			12	05.jp2	1.11																							27	002.jp2	1.34
						29	mose e adh vin 008.jp2	2.92			13	05.jp2	2.06																							28	002.jp2	1.08
						30	mose e adh vin 008.jp2	4.43			14	05.jp2	2.09																							29	002.jp2	1.34
						31	mose e adh vin 008.jp2	4.85			15	05.jp2	1.83																							30	002.jp2	1.31
	1	mose e ctrl vin 017.jp2	9.29			32	mose e adh vin 008.jp2	14.39																												31	002.jp2	0.94
	2	mose e ctrl vin 017.jp2	9.67			33	mose e adh vin 008.jp2	3.28																												32	002.jp2	1.33
	3	mose e ctrl vin 017.jp2	8.5			34	mose e adh vin 008.jp2	5.34
	4	mose e ctrl vin 017.jp2	6.81			35	mose e adh vin 008.jp2	19.13
	5	mose e ctrl vin 017.jp2	5.12			36	mose e adh vin 008.jp2	20.75													1	19.jp2	1.48
	6	mose e ctrl vin 017.jp2	8.34			37	mose e adh vin 008.jp2	13.2			1	06.jp2	2.11								2	19.jp2	1.17
	7	mose e ctrl vin 017.jp2	8.5			38	mose e adh vin 008.jp2	13.44			2	06.jp2	1.31								3	19.jp2	0.9
	8	mose e ctrl vin 017.jp2	6.61			39	mose e adh vin 008.jp2	19.09			3	06.jp2	1.29								4	19.jp2	0.89													1	013.jp2	1.31
	9	mose e ctrl vin 017.jp2	6.01			40	mose e adh vin 008.jp2	9.68			4	06.jp2	1.41								5	19.jp2	0.9													2	013.jp2	1.24
	10	mose e ctrl vin 017.jp2	17.11			41	mose e adh vin 008.jp2	2.19			5	06.jp2	2.61								6	19.jp2	0.63													3	013.jp2	1.33
	11	mose e ctrl vin 017.jp2	4.5			42	mose e adh vin 008.jp2	3.53			6	06.jp2	2.96								7	19.jp2	0.74													4	013.jp2	2.11
	12	mose e ctrl vin 017.jp2	4.87			43	mose e adh vin 008.jp2	2.5			7	06.jp2	1.85								8	19.jp2	0.72													5	013.jp2	0.94
	13	mose e ctrl vin 017.jp2	14.5			44	mose e adh vin 008.jp2	2.2			8	06.jp2	2.43								9	19.jp2	0.91													6	013.jp2	1.29
	14	mose e ctrl vin 017.jp2	3.81			45	mose e adh vin 008.jp2	3.04			9	06.jp2	2.41								10	19.jp2	1.53													7	013.jp2	1.31
	15	mose e ctrl vin 017.jp2	4.86			46	mose e adh vin 008.jp2	3.72			10	06.jp2	1.24								11	19.jp2	0.77													8	013.jp2	3.16
	16	mose e ctrl vin 017.jp2	6.21			47	mose e adh vin 008.jp2	3.16			11	06.jp2	1.96								12	19.jp2	0.9													9	013.jp2	2.22
	17	mose e ctrl vin 017.jp2	6.25			48	mose e adh vin 008.jp2	4.21			12	06.jp2	1.49								13	19.jp2	1.13													10	013.jp2	0.99
	18	mose e ctrl vin 017.jp2	4.45			49	mose e adh vin 008.jp2	6.08			13	06.jp2	1.58								14	19.jp2	1.81													11	013.jp2	2.22
	19	mose e ctrl vin 017.jp2	2.59			50	mose e adh vin 008.jp2	4.23			14	06.jp2	1.52								15	19.jp2	1.3													12	013.jp2	1.08
	20	mose e ctrl vin 017.jp2	3.55			51	mose e adh vin 008.jp2	8.5			15	06.jp2	1.59								16	19.jp2	1.87													13	013.jp2	1.33
	21	mose e ctrl vin 017.jp2	3.14			52	mose e adh vin 008.jp2	3.75			16	06.jp2	1.57								17	19.jp2	1.32													14	013.jp2	1.7
	22	mose e ctrl vin 017.jp2	2.48			53	mose e adh vin 008.jp2	8.08			17	06.jp2	1.59								18	19.jp2	1.04													15	013.jp2	1.49
	23	mose e ctrl vin 017.jp2	5.77			54	mose e adh vin 008.jp2	3.61													19	19.jp2	3.69													16	013.jp2	1.49
	24	mose e ctrl vin 017.jp2	6.61			55	mose e adh vin 008.jp2	3.97													20	19.jp2	1.52
	25	mose e ctrl vin 017.jp2	3.93			56	mose e adh vin 008.jp2	7.91													21	19.jp2	0.8
	26	mose e ctrl vin 017.jp2	4.05			57	mose e adh vin 008.jp2	3.62													22	19.jp2	0.76
	27	mose e ctrl vin 017.jp2	3.93			58	mose e adh vin 008.jp2	8.86													23	19.jp2	1.27
	28	mose e ctrl vin 017.jp2	5.48			59	mose e adh vin 008.jp2	6.84			1	06.jp2	2.48								24	19.jp2	1.01
	29	mose e ctrl vin 017.jp2	3.95			60	mose e adh vin 008.jp2	2.33			2	06.jp2	1.34								25	19.jp2	0.89													1	013.jp2	2.25
						61	mose e adh vin 008.jp2	1.67			3	06.jp2	1.88																							2	013.jp2	1.41
						62	mose e adh vin 008.jp2	3.62			4	06.jp2	2.51																							3	013.jp2	1.85
						63	mose e adh vin 008.jp2	3.82			5	06.jp2	2.15																							4	013.jp2	1.85
						64	mose e adh vin 008.jp2	1.88			6	06.jp2	1.74																							5	013.jp2	1.24
						65	mose e adh vin 008.jp2	2.98			7	06.jp2	2.59																							6	013.jp2	1.33
	1	mose e ctrl vin 016.jp2	11.92			66	mose e adh vin 008.jp2	4.8			8	06.jp2	1.44								1	19.jp2	2.28													7	013.jp2	1.04
	2	mose e ctrl vin 016.jp2	5.56			67	mose e adh vin 008.jp2	3.23			9	06.jp2	2.11								2	19.jp2	1.97													8	013.jp2	1.44
	3	mose e ctrl vin 016.jp2	5.56			68	mose e adh vin 008.jp2	4.51			10	06.jp2	1.7								3	19.jp2	2.27													9	013.jp2	1.65
	4	mose e ctrl vin 016.jp2	5.38			69	mose e adh vin 008.jp2	5.09			11	06.jp2	2.06								4	19.jp2	2.24													10	013.jp2	1.18
	5	mose e ctrl vin 016.jp2	3.86			1	mose e adh vin 010.jp2	8.87			12	06.jp2	1.41								5	19.jp2	1.67													11	013.jp2	1.7
	6	mose e ctrl vin 016.jp2	3.88			2	mose e adh vin 010.jp2	9.03			13	06.jp2	1.31								6	19.jp2	1.02													12	013.jp2	1.41
	7	mose e ctrl vin 016.jp2	30.08			3	mose e adh vin 010.jp2	2.71			14	06.jp2	1.74								7	19.jp2	1.79
	8	mose e ctrl vin 016.jp2	4.07			4	mose e adh vin 010.jp2	2.23			15	06.jp2	2.74
	9	mose e ctrl vin 016.jp2	8.47			5	mose e adh vin 010.jp2	2.56			16	06.jp2	2.77
	10	mose e ctrl vin 016.jp2	7.4			6	mose e adh vin 010.jp2	5.58			17	06.jp2	2.59
	11	mose e ctrl vin 016.jp2	6.01			7	mose e adh vin 010.jp2	4.41			18	06.jp2	2.57
	12	mose e ctrl vin 016.jp2	4.97			8	mose e adh vin 010.jp2	3.67			19	06.jp2	1.86																							1	013.jp2	2.98
	13	mose e ctrl vin 016.jp2	3.99			9	mose e adh vin 010.jp2	5.82			20	06.jp2	1.58								1	19.jp2	1.25													2	013.jp2	1.96
	14	mose e ctrl vin 016.jp2	4.25			10	mose e adh vin 010.jp2	2.98			21	06.jp2	2.11																							3	013.jp2	2.23
	15	mose e ctrl vin 016.jp2	6.83			11	mose e adh vin 010.jp2	4.51			22	06.jp2	1.75																							4	013.jp2	2.51
	16	mose e ctrl vin 016.jp2	3.81			12	mose e adh vin 010.jp2	4.81			23	06.jp2	2.64																							5	013.jp2	2.92
	17	mose e ctrl vin 016.jp2	10.36			13	mose e adh vin 010.jp2	4.65			24	06.jp2	2.43																							6	013.jp2	1.41
	18	mose e ctrl vin 016.jp2	2.41			14	mose e adh vin 010.jp2	2.77			25	06.jp2	2.46																							7	013.jp2	1.52
	19	mose e ctrl vin 016.jp2	4.19			15	mose e adh vin 010.jp2	4.03			26	06.jp2	1.49								1	19.jp2	1.27													8	013.jp2	1.86
	20	mose e ctrl vin 016.jp2	3.55			16	mose e adh vin 010.jp2	7.26			27	06.jp2	2.23								2	19.jp2	0.91													9	013.jp2	2.61
	21	mose e ctrl vin 016.jp2	3.68			17	mose e adh vin 010.jp2	3.05			28	06.jp2	1.75																							10	013.jp2	1.75
	22	mose e ctrl vin 016.jp2	3.23			18	mose e adh vin 010.jp2	2.17			29	06.jp2	2.75																							11	013.jp2	1.11
	23	mose e ctrl vin 016.jp2	4.44			19	mose e adh vin 010.jp2	3.31			30	06.jp2	2.15																							12	013.jp2	1.67
	24	mose e ctrl vin 016.jp2	2.78			20	mose e adh vin 010.jp2	3.64			31	06.jp2	1.9																							13	013.jp2	3.33
	25	mose e ctrl vin 016.jp2	4.57			21	mose e adh vin 010.jp2	8.59			32	06.jp2	1.11																							14	013.jp2	1.24
	26	mose e ctrl vin 016.jp2	2.78			22	mose e adh vin 010.jp2	3.61			33	06.jp2	1.12								1	18.jp2	1.82													15	013.jp2	2.82
	27	mose e ctrl vin 016.jp2	6.83			23	mose e adh vin 010.jp2	2.8			34	06.jp2	1.31								2	18.jp2	2.24													16	013.jp2	1.7
	28	mose e ctrl vin 016.jp2	7.39			24	mose e adh vin 010.jp2	2.98			35	06.jp2	2.11								3	18.jp2	1.65
	29	mose e ctrl vin 016.jp2	2.48			25	mose e adh vin 010.jp2	5.11			36	06.jp2	1.7								4	18.jp2	1.27
						26	mose e adh vin 010.jp2	7.24			37	06.jp2	2.75								5	18.jp2	1.06
						27	mose e adh vin 010.jp2	2.41			38	06.jp2	0.99
						28	mose e adh vin 010.jp2	3.42			39	06.jp2	1.67
						29	mose e adh vin 010.jp2	7.16			40	06.jp2	1.41																							1	013.jp2	1.17
						30	mose e adh vin 010.jp2	5.93																												2	013.jp2	1.49
	1	mose e ctrl vin 014.jp2	6.53			31	mose e adh vin 010.jp2	2.85																												3	013.jp2	1.24
	2	mose e ctrl vin 014.jp2	6.01			32	mose e adh vin 010.jp2	5.21													1	18.jp2	0.68													4	013.jp2	1.31
	3	mose e ctrl vin 014.jp2	5.21			33	mose e adh vin 010.jp2	4.43																												5	013.jp2	0.99
	4	mose e ctrl vin 014.jp2	5.43			34	mose e adh vin 010.jp2	1.67																												6	013.jp2	1.85
	5	mose e ctrl vin 014.jp2	7.42			35	mose e adh vin 010.jp2	3.14			1	06.jp2	1.85																							7	013.jp2	1.41
	6	mose e ctrl vin 014.jp2	5.62			36	mose e adh vin 010.jp2	2.25			2	06.jp2	2.51																							8	013.jp2	1.17
	7	mose e ctrl vin 014.jp2	5.43			37	mose e adh vin 010.jp2	1.96			3	06.jp2	1.48																							9	013.jp2	1.75
	8	mose e ctrl vin 014.jp2	9.9			38	mose e adh vin 010.jp2	2.19			4	06.jp2	1.41								1	18.jp2	1.36													10	013.jp2	0.94
	9	mose e ctrl vin 014.jp2	6.03			39	mose e adh vin 010.jp2	2.19			5	06.jp2	1.58								2	18.jp2	1.77													11	013.jp2	0.99
	10	mose e ctrl vin 014.jp2	11.68			40	mose e adh vin 010.jp2	1.87			6	06.jp2	1.41								3	18.jp2	1.37													12	013.jp2	1.96
	11	mose e ctrl vin 014.jp2	5.02			41	mose e adh vin 010.jp2	2.85			7	06.jp2	1.93								4	18.jp2	2.32													13	013.jp2	1.49
	12	mose e ctrl vin 014.jp2	9.09			42	mose e adh vin 010.jp2	1.38			8	06.jp2	1.17								5	18.jp2	3.37													14	013.jp2	1.49
	13	mose e ctrl vin 014.jp2	10.94			43	mose e adh vin 010.jp2	2.08			9	06.jp2	1.31								6	18.jp2	1.78													15	013.jp2	1.75
	14	mose e ctrl vin 014.jp2	2			44	mose e adh vin 010.jp2	1.87			10	06.jp2	1.44								7	18.jp2	1.7													16	013.jp2	1.24
	15	mose e ctrl vin 014.jp2	4.81			45	mose e adh vin 010.jp2	3.95			11	06.jp2	2.69								8	18.jp2	1.67													17	013.jp2	1.34
	16	mose e ctrl vin 014.jp2	1.83			46	mose e adh vin 010.jp2	4.03													9	18.jp2	0.96													18	013.jp2	1.41
	17	mose e ctrl vin 014.jp2	5.91			47	mose e adh vin 010.jp2	3.35													10	18.jp2	1.4													19	013.jp2	1.65
	18	mose e ctrl vin 014.jp2	4.63			48	mose e adh vin 010.jp2	1.28													11	18.jp2	0.96													20	013.jp2	1.65
	19	mose e ctrl vin 014.jp2	4.13			49	mose e adh vin 010.jp2	4.6																												21	013.jp2	1.74
						50	mose e adh vin 010.jp2	3.82																												22	013.jp2	1.04
						1	mose e adh vin 012.jp2	3.53			1	07.jp2	2.11																							23	013.jp2	1.08
						2	mose e adh vin 012.jp2	5.47			2	07.jp2	2.35																							24	013.jp2	1.29
						3	mose e adh vin 012.jp2	2.79			3	07.jp2	1.17																							25	013.jp2	1.12
						4	mose e adh vin 012.jp2	2.45			4	07.jp2	1.11								1	17.jp2	2.66													26	013.jp2	1.59
	1	mose e ctrl vin 013.jp2	4.89			5	mose e adh vin 012.jp2	5.29													2	17.jp2	2.65													27	013.jp2	1.52
	2	mose e ctrl vin 013.jp2	4.07			6	mose e adh vin 012.jp2	8.33													3	17.jp2	1.77													28	013.jp2	1.08
	3	mose e ctrl vin 013.jp2	4.17			7	mose e adh vin 012.jp2	4.64													4	17.jp2	3.11													29	013.jp2	3.15
	4	mose e ctrl vin 013.jp2	4.47			8	mose e adh vin 012.jp2	1.87													5	17.jp2	2.02													30	013.jp2	1.08
	5	mose e ctrl vin 013.jp2	3.9			9	mose e adh vin 012.jp2	1.97													6	17.jp2	2.17													31	013.jp2	1.41
	6	mose e ctrl vin 013.jp2	6.19			10	mose e adh vin 012.jp2	5.05			1	07.jp2	2.59								7	17.jp2	2.02
	7	mose e ctrl vin 013.jp2	7.26			11	mose e adh vin 012.jp2	2.42			2	07.jp2	2.03
	8	mose e ctrl vin 013.jp2	4.99			12	mose e adh vin 012.jp2	1.31			3	07.jp2	2.06
	9	mose e ctrl vin 013.jp2	4.07			13	mose e adh vin 012.jp2	3.06			4	07.jp2	2.28
	10	mose e ctrl vin 013.jp2	5.77			14	mose e adh vin 012.jp2	3.34			5	07.jp2	2.48
	11	mose e ctrl vin 013.jp2	8.51			15	mose e adh vin 012.jp2	2.19			6	07.jp2	1.86																							1	012.jp2	3.33
	12	mose e ctrl vin 013.jp2	10.24			16	mose e adh vin 012.jp2	4.6			7	07.jp2	1.04								1	17.jp2	1.33													2	012.jp2	2.31
	13	mose e ctrl vin 013.jp2	4.97			17	mose e adh vin 012.jp2	4.21			8	07.jp2	1.24								2	17.jp2	2.02													3	012.jp2	1.82
	14	mose e ctrl vin 013.jp2	7.32			18	mose e adh vin 012.jp2	2.63			9	07.jp2	1.75								3	17.jp2	1.18													4	012.jp2	1.44
	15	mose e ctrl vin 013.jp2	3.05			19	mose e adh vin 012.jp2	1.98			10	07.jp2	1.33								4	17.jp2	1.38													5	012.jp2	1.12
	16	mose e ctrl vin 013.jp2	3.9			20	mose e adh vin 012.jp2	1.47																												6	012.jp2	1.29
	17	mose e ctrl vin 013.jp2	8.5			21	mose e adh vin 012.jp2	1.4																												7	012.jp2	1.41
	18	mose e ctrl vin 013.jp2	7.28			22	mose e adh vin 012.jp2	2.98																												8	012.jp2	1.7
	19	mose e ctrl vin 013.jp2	8.37			23	mose e adh vin 012.jp2	3.23																												9	012.jp2	2.25
	20	mose e ctrl vin 013.jp2	7.97			24	mose e adh vin 012.jp2	2.08																												10	012.jp2	1.65
	21	mose e ctrl vin 013.jp2	5.58			25	mose e adh vin 012.jp2	1.98			1	07.jp2	2.22								1	17.jp2	1.59													11	012.jp2	1.75
						26	mose e adh vin 012.jp2	1.98			2	07.jp2	0.94								2	17.jp2	1.67
						27	mose e adh vin 012.jp2	1.88			3	07.jp2	1.11								3	17.jp2	1.33
						28	mose e adh vin 012.jp2	1.8			4	07.jp2	1.67								4	17.jp2	1.55
						29	mose e adh vin 012.jp2	1.33			5	07.jp2	1.67								5	17.jp2	2.19
						30	mose e adh vin 012.jp2	2.25			6	07.jp2	1.58								6	17.jp2	1.12
	1	mose e ctrl vin 012.jp2	8.94			31	mose e adh vin 012.jp2	2.79			7	07.jp2	1.99																							1	012.jp2	1.34
	2	mose e ctrl vin 012.jp2	13.67			32	mose e adh vin 012.jp2	1.77			8	07.jp2	1.65																							2	012.jp2	1.85
	3	mose e ctrl vin 012.jp2	9.68			33	mose e adh vin 012.jp2	1.98			9	07.jp2	1.59																							3	012.jp2	1.31
	4	mose e ctrl vin 012.jp2	4.31			34	mose e adh vin 012.jp2	1.38			10	07.jp2	1.12																							4	012.jp2	1.29
	5	mose e ctrl vin 012.jp2	6.27			35	mose e adh vin 012.jp2	1.96			11	07.jp2	1.52																							5	012.jp2	1.52
	6	mose e ctrl vin 012.jp2	5.87			36	mose e adh vin 012.jp2	2.77			12	07.jp2	0.99								1	17.jp2	1.18													6	012.jp2	1.49
	7	mose e ctrl vin 012.jp2	16.97			37	mose e adh vin 012.jp2	3.96			13	07.jp2	1.49								2	17.jp2	1.67													7	012.jp2	1.49
	8	mose e ctrl vin 012.jp2	9.23			38	mose e adh vin 012.jp2	1.58			14	07.jp2	1.65								3	17.jp2	1.59													8	012.jp2	1.12
	9	mose e ctrl vin 012.jp2	9			39	mose e adh vin 012.jp2	1.53			15	07.jp2	1.24								4	17.jp2	2.25													9	012.jp2	2.23
	10	mose e ctrl vin 012.jp2	12.15			40	mose e adh vin 012.jp2	2.85			16	07.jp2	1.41								5	17.jp2	1.47													10	012.jp2	2.06
	11	mose e ctrl vin 012.jp2	5.96			41	mose e adh vin 012.jp2	3.34													6	17.jp2	1.38													11	012.jp2	1.49
	12	mose e ctrl vin 012.jp2	6.61			42	mose e adh vin 012.jp2	2.02													7	17.jp2	1.12													12	012.jp2	1.12
	13	mose e ctrl vin 012.jp2	6.3			43	mose e adh vin 012.jp2	1.4													8	17.jp2	1.86
	14	mose e ctrl vin 012.jp2	4.63			44	mose e adh vin 012.jp2	1.76													9	17.jp2	2.16
	15	mose e ctrl vin 012.jp2	2.73			45	mose e adh vin 012.jp2	2.48													10	17.jp2	1.48
	16	mose e ctrl vin 012.jp2	6.58			46	mose e adh vin 012.jp2	1.38			1	07.jp2	1.44								11	17.jp2	1.02
	17	mose e ctrl vin 012.jp2	7.86			47	mose e adh vin 012.jp2	1.12			2	07.jp2	1.33								12	17.jp2	1.17
	18	mose e ctrl vin 012.jp2	6.25			48	mose e adh vin 012.jp2	1.71			3	07.jp2	2.06								13	17.jp2	1.48													1	012.jp2	1.83
	19	mose e ctrl vin 012.jp2	8.25			49	mose e adh vin 012.jp2	1.38			4	07.jp2	1.88								14	17.jp2	1.35													2	012.jp2	1.12
	20	mose e ctrl vin 012.jp2	5.37			50	mose e adh vin 012.jp2	1.59			5	07.jp2	2.06								15	17.jp2	1.09													3	012.jp2	1.66
	21	mose e ctrl vin 012.jp2	9.6			51	mose e adh vin 012.jp2	2.07			6	07.jp2	1.57																							4	012.jp2	1.33
	22	mose e ctrl vin 012.jp2	6.09			52	mose e adh vin 012.jp2	2.5			7	07.jp2	2.35																							5	012.jp2	1.31
	23	mose e ctrl vin 012.jp2	7.94			53	mose e adh vin 012.jp2	2.85			8	07.jp2	1.41																							6	012.jp2	1.58
	24	mose e ctrl vin 012.jp2	15.89			54	mose e adh vin 012.jp2	2.65			9	07.jp2	2.41																							7	012.jp2	1.24
	25	mose e ctrl vin 012.jp2	4.22			55	mose e adh vin 012.jp2	1.71			10	07.jp2	2.92																							8	012.jp2	2.36
	26	mose e ctrl vin 012.jp2	11.33			56	mose e adh vin 012.jp2	2.08			11	07.jp2	1.24								1	17.jp2	1.32													9	012.jp2	2.75
	27	mose e ctrl vin 012.jp2	15.53			57	mose e adh vin 012.jp2	2.29													2	17.jp2	1.55													10	012.jp2	1.74
	28	mose e ctrl vin 012.jp2	8.09			58	mose e adh vin 012.jp2	3.53													3	17.jp2	1.32													11	012.jp2	1.49
	29	mose e ctrl vin 012.jp2	10.74			59	mose e adh vin 012.jp2	1.98													4	17.jp2	1.42													12	012.jp2	1.24
	30	mose e ctrl vin 012.jp2	19.85			60	mose e adh vin 012.jp2	2.02													5	17.jp2	0.96													13	012.jp2	0.92
	31	mose e ctrl vin 012.jp2	11.57			61	mose e adh vin 012.jp2	1.59													6	17.jp2	0.75													14	012.jp2	1.17
	32	mose e ctrl vin 012.jp2	11.98			62	mose e adh vin 012.jp2	2.41			1	08.jp2	1.9								7	17.jp2	1.27													15	012.jp2	1.31
	33	mose e ctrl vin 012.jp2	6.66			63	mose e adh vin 012.jp2	1.59			2	08.jp2	1.34								8	17.jp2	0.97
	34	mose e ctrl vin 012.jp2	11.8			64	mose e adh vin 012.jp2	2.41			3	08.jp2	2.61								9	17.jp2	0.67
	35	mose e ctrl vin 012.jp2	10.57			65	mose e adh vin 012.jp2	1.75			4	08.jp2	1.34
	36	mose e ctrl vin 012.jp2	2.25			66	mose e adh vin 012.jp2	1.71			5	08.jp2	1.7
	37	mose e ctrl vin 012.jp2	6.01			67	mose e adh vin 012.jp2	2.36			6	08.jp2	1.31
	38	mose e ctrl vin 012.jp2	6.3			68	mose e adh vin 012.jp2	3.41			7	08.jp2	1.24																							1	012.jp2	1.52
	39	mose e ctrl vin 012.jp2	13.84			69	mose e adh vin 012.jp2	2.23			8	08.jp2	1.66																							2	012.jp2	3.88
	40	mose e ctrl vin 012.jp2	7.85			70	mose e adh vin 012.jp2	4.73			9	08.jp2	1.31								1	15.jp2	1.72													3	012.jp2	1.7
	41	mose e ctrl vin 012.jp2	5.2			71	mose e adh vin 012.jp2	1.96			10	08.jp2	2.64								2	15.jp2	1.61													4	012.jp2	2.4
	42	mose e ctrl vin 012.jp2	5.54			72	mose e adh vin 012.jp2	2.64			11	08.jp2	2.77								3	15.jp2	1.54													5	012.jp2	2.22
	43	mose e ctrl vin 012.jp2	7.11			73	mose e adh vin 012.jp2	3.04			12	08.jp2	1.75								4	15.jp2	3.52													6	012.jp2	2.61
	44	mose e ctrl vin 012.jp2	7.73			74	mose e adh vin 012.jp2	3.16													5	15.jp2	0.92													7	012.jp2	2.28
	45	mose e ctrl vin 012.jp2	7.97			75	mose e adh vin 012.jp2	2.02													6	15.jp2	1.72													8	012.jp2	1.33
	46	mose e ctrl vin 012.jp2	4.1			76	mose e adh vin 012.jp2	2.42													7	15.jp2	2.51													9	012.jp2	1.65
	47	mose e ctrl vin 012.jp2	4.81			77	mose e adh vin 012.jp2	2.23													8	15.jp2	2.22													10	012.jp2	1.67
	48	mose e ctrl vin 012.jp2	8.42			78	mose e adh vin 012.jp2	2.16													9	15.jp2	1.46													11	012.jp2	1.82
	49	mose e ctrl vin 012.jp2	12.75			79	mose e adh vin 012.jp2	1.71			1	08.jp2	2.03								10	15.jp2	1.4													12	012.jp2	2.64
	50	mose e ctrl vin 012.jp2	9.99			80	mose e adh vin 012.jp2	1.53			2	08.jp2	1.85								11	15.jp2	1.54													13	012.jp2	1.31
	51	mose e ctrl vin 012.jp2	4.13			81	mose e adh vin 012.jp2	2.5			3	08.jp2	1.67								12	15.jp2	1.4													14	012.jp2	1.11
	52	mose e ctrl vin 012.jp2	2.92			82	mose e adh vin 012.jp2	1.81			4	08.jp2	1.75								13	15.jp2	1.97
	53	mose e ctrl vin 012.jp2	5.8			83	mose e adh vin 012.jp2	2.67													14	15.jp2	2.07
	54	mose e ctrl vin 012.jp2	4.49			84	mose e adh vin 012.jp2	1.28													15	15.jp2	2.33
	55	mose e ctrl vin 012.jp2	2.98			85	mose e adh vin 012.jp2	1.47													16	15.jp2	1.76
	56	mose e ctrl vin 012.jp2	8.68			86	mose e adh vin 012.jp2	2.64
	57	mose e ctrl vin 012.jp2	4.45			87	mose e adh vin 012.jp2	1.28																												1	011.jp2	1.49
	58	mose e ctrl vin 012.jp2	10.53			88	mose e adh vin 012.jp2	2.25			1	09.jp2	2.73																							2	011.jp2	1.31
	59	mose e ctrl vin 012.jp2	2.23			89	mose e adh vin 012.jp2	1.67			2	09.jp2	2.06																							3	011.jp2	1.58
	60	mose e ctrl vin 012.jp2	7.95			90	mose e adh vin 012.jp2	2.02			3	09.jp2	1.11																							4	011.jp2	1.44
	61	mose e ctrl vin 012.jp2	2.51			91	mose e adh vin 012.jp2	1.76			4	09.jp2	1.29								1	15.jp2	1.88													5	011.jp2	1.66
						92	mose e adh vin 012.jp2	1.31			5	09.jp2	2.04								2	15.jp2	1.38													6	011.jp2	1.66
						93	mose e adh vin 012.jp2	2.5			6	09.jp2	1.49								3	15.jp2	1.4													7	011.jp2	1.49
						94	mose e adh vin 012.jp2	1.12			7	09.jp2	1.41								4	15.jp2	1.24													8	011.jp2	1.52
						95	mose e adh vin 012.jp2	1.47			8	09.jp2	1.65								5	15.jp2	3.25													9	011.jp2	1.34
						96	mose e adh vin 012.jp2	1.75													6	15.jp2	3.3													10	011.jp2	1.59
	1	mose e ctrl vin 011.jp2	10.03			97	mose e adh vin 012.jp2	1.71													7	15.jp2	2.35													11	011.jp2	1.9
	2	mose e ctrl vin 011.jp2	8.18			98	mose e adh vin 012.jp2	2.07													8	15.jp2	1.42													12	011.jp2	1.88
	3	mose e ctrl vin 011.jp2	6.21			99	mose e adh vin 012.jp2	2.41													9	15.jp2	1.8													13	011.jp2	2.22
	4	mose e ctrl vin 011.jp2	6.11			100	mose e adh vin 012.jp2	1.87													10	15.jp2	1.54													14	011.jp2	2.04
	5	mose e ctrl vin 011.jp2	8.68			101	mose e adh vin 012.jp2	1.71													11	15.jp2	2.76													15	011.jp2	1.34
	6	mose e ctrl vin 011.jp2	6.56			102	mose e adh vin 012.jp2	1.71													12	15.jp2	3.09													16	011.jp2	1.59
	7	mose e ctrl vin 011.jp2	16.63			103	mose e adh vin 012.jp2	3.06													13	15.jp2	1.91													17	011.jp2	1.49
	8	mose e ctrl vin 011.jp2	9.63			104	mose e adh vin 012.jp2	1.38
	9	mose e ctrl vin 011.jp2	6.47			105	mose e adh vin 012.jp2	1.38			1	09.jp2	2.98
	10	mose e ctrl vin 011.jp2	4.39			106	mose e adh vin 012.jp2	1.71			2	09.jp2	2.79
	11	mose e ctrl vin 011.jp2	8.54			107	mose e adh vin 012.jp2	1.4			3	09.jp2	1.17
	12	mose e ctrl vin 011.jp2	4.8			108	mose e adh vin 012.jp2	2.16			4	09.jp2	1.49
	13	mose e ctrl vin 011.jp2	3.19			109	mose e adh vin 012.jp2	3.92			5	09.jp2	2.06								1	15.jp2	1.55													1	011.jp2	2.57
	14	mose e ctrl vin 011.jp2	7.42			110	mose e adh vin 012.jp2	2.92			6	09.jp2	1.93								2	15.jp2	2.63													2	011.jp2	1.41
	15	mose e ctrl vin 011.jp2	4.92			111	mose e adh vin 012.jp2	2.98			7	09.jp2	2.25								3	15.jp2	1.45													3	011.jp2	1.49
	16	mose e ctrl vin 011.jp2	5.62			112	mose e adh vin 012.jp2	1.47			8	09.jp2	2.25								4	15.jp2	2.76													4	011.jp2	1.49
	17	mose e ctrl vin 011.jp2	4.33			1	mose e adh vin 013.jp2	7.36													5	15.jp2	2.58													5	011.jp2	2.98
	18	mose e ctrl vin 011.jp2	4.07			2	mose e adh vin 013.jp2	5.73													6	15.jp2	0.94													6	011.jp2	1.86
	19	mose e ctrl vin 011.jp2	5.65			3	mose e adh vin 013.jp2	5.04													7	15.jp2	1.8													7	011.jp2	1.74
	20	mose e ctrl vin 011.jp2	3.06			4	mose e adh vin 013.jp2	5.73													8	15.jp2	1.17													8	011.jp2	2.22
	21	mose e ctrl vin 011.jp2	3.51			5	mose e adh vin 013.jp2	10.05													9	15.jp2	1.11													9	011.jp2	1.44
	22	mose e ctrl vin 011.jp2	4.1			6	mose e adh vin 013.jp2	5.49			1	10.jp2	1.31								10	15.jp2	2.24													10	011.jp2	0.99
	23	mose e ctrl vin 011.jp2	3.79			7	mose e adh vin 013.jp2	5.11			2	10.jp2	1.33								11	15.jp2	2.01													11	011.jp2	0.99
	24	mose e ctrl vin 011.jp2	3.03			8	mose e adh vin 013.jp2	3.9			3	10.jp2	1.44								12	15.jp2	1.32													12	011.jp2	1.93
	25	mose e ctrl vin 011.jp2	6.29			9	mose e adh vin 013.jp2	2.95			4	10.jp2	1.31								13	15.jp2	0.83
	26	mose e ctrl vin 011.jp2	4.13			10	mose e adh vin 013.jp2	5.69													14	15.jp2	1.33
	27	mose e ctrl vin 011.jp2	3.3			11	mose e adh vin 013.jp2	4.43													15	15.jp2	1.86
	28	mose e ctrl vin 011.jp2	6.45			12	mose e adh vin 013.jp2	4.38
	29	mose e ctrl vin 011.jp2	4.13			13	mose e adh vin 013.jp2	5.05
	30	mose e ctrl vin 011.jp2	12.19			14	mose e adh vin 013.jp2	3.96																												1	011.jp2	1.41
	31	mose e ctrl vin 011.jp2	4.35			15	mose e adh vin 013.jp2	4.16			1	10.jp2	4.07																							2	011.jp2	3.39
	32	mose e ctrl vin 011.jp2	19.12			16	mose e adh vin 013.jp2	7.02			2	10.jp2	2.77																							3	011.jp2	2.22
	33	mose e ctrl vin 011.jp2	10.73			17	mose e adh vin 013.jp2	5.04			3	10.jp2	1.96								1	15.jp2	1.67													4	011.jp2	1.34
	34	mose e ctrl vin 011.jp2	3.72			18	mose e adh vin 013.jp2	2.42			4	10.jp2	1.9								2	15.jp2	9.42													5	011.jp2	1.99
	35	mose e ctrl vin 011.jp2	2.98			19	mose e adh vin 013.jp2	2.63			5	10.jp2	3.81								3	15.jp2	3.86													6	011.jp2	1.08
						20	mose e adh vin 013.jp2	3.07			6	10.jp2	1.86								4	15.jp2	2													7	011.jp2	2.23
						21	mose e adh vin 013.jp2	4.62			7	10.jp2	1.48								5	15.jp2	2.64													8	011.jp2	1.65
						22	mose e adh vin 013.jp2	2.16			8	10.jp2	2.22								6	15.jp2	0.83													9	011.jp2	1.74
						23	mose e adh vin 013.jp2	3.31			9	10.jp2	2.34								7	15.jp2	1.23													10	011.jp2	1.65
						24	mose e adh vin 013.jp2	2.64			10	10.jp2	8.02								8	15.jp2	2.29													11	011.jp2	1.75
	1	mose e ctrl vin 010.jp2	3.88			25	mose e adh vin 013.jp2	1.12			11	10.jp2	1.44								9	15.jp2	1.59													12	011.jp2	1.57
	2	mose e ctrl vin 010.jp2	9.54			26	mose e adh vin 013.jp2	4.4			12	10.jp2	1.58								10	15.jp2	2.98													13	011.jp2	1.34
	3	mose e ctrl vin 010.jp2	6.41			27	mose e adh vin 013.jp2	5			13	10.jp2	1.74																							14	011.jp2	2.41
	4	mose e ctrl vin 010.jp2	7.07			28	mose e adh vin 013.jp2	2.19			14	10.jp2	1.17																							15	011.jp2	2.09
	5	mose e ctrl vin 010.jp2	10.42			29	mose e adh vin 013.jp2	2.5			15	10.jp2	2.22																							16	011.jp2	0.94
	6	mose e ctrl vin 010.jp2	6.4			30	mose e adh vin 013.jp2	3.82			16	10.jp2	1.88																							17	011.jp2	1.49
	7	mose e ctrl vin 010.jp2	8.14			31	mose e adh vin 013.jp2	3.78			17	10.jp2	1.58																							18	011.jp2	2.06
	8	mose e ctrl vin 010.jp2	4.77			32	mose e adh vin 013.jp2	2.63			18	10.jp2	1.67								1	15.jp2	1.7													19	011.jp2	1.96
	9	mose e ctrl vin 010.jp2	4.21			33	mose e adh vin 013.jp2	2.41			19	10.jp2	2.61								2	15.jp2	1.2													20	011.jp2	1.99
	10	mose e ctrl vin 010.jp2	4.95			34	mose e adh vin 013.jp2	2.23			20	10.jp2	2.15																							21	011.jp2	1.08
	11	mose e ctrl vin 010.jp2	6.03			35	mose e adh vin 013.jp2	4.78			21	10.jp2	1.29																							22	011.jp2	1.49
	12	mose e ctrl vin 010.jp2	3.19			36	mose e adh vin 013.jp2	3.16			22	10.jp2	2.74																							23	011.jp2	2.61
	13	mose e ctrl vin 010.jp2	13.01			37	mose e adh vin 013.jp2	2.74			23	10.jp2	1.48																							24	011.jp2	1.66
	14	mose e ctrl vin 010.jp2	10.04			38	mose e adh vin 013.jp2	2.65			24	10.jp2	1.96																							25	011.jp2	3.3
	15	mose e ctrl vin 010.jp2	6.27			39	mose e adh vin 013.jp2	2.08			25	10.jp2	2.78								1	15.jp2	1.42													26	011.jp2	1.96
	16	mose e ctrl vin 010.jp2	9.32			40	mose e adh vin 013.jp2	2.29			26	10.jp2	1.49								2	15.jp2	2.54													27	011.jp2	1.18
	17	mose e ctrl vin 010.jp2	8.73			41	mose e adh vin 013.jp2	2.95			27	10.jp2	2.11								3	15.jp2	1.12													28	011.jp2	2.82
	18	mose e ctrl vin 010.jp2	17.19			42	mose e adh vin 013.jp2	3.35			28	10.jp2	1.96								4	15.jp2	1.54													29	011.jp2	1.24
	19	mose e ctrl vin 010.jp2	9.24			43	mose e adh vin 013.jp2	4.86			29	10.jp2	1.67								5	15.jp2	1.08													30	011.jp2	1.85
	20	mose e ctrl vin 010.jp2	6.37			44	mose e adh vin 013.jp2	7.56													6	15.jp2	2.78													31	011.jp2	1.93
	21	mose e ctrl vin 010.jp2	4.13			45	mose e adh vin 013.jp2	4.64													7	15.jp2	1.76													32	011.jp2	1.17
	22	mose e ctrl vin 010.jp2	3.64			46	mose e adh vin 013.jp2	7.01													8	15.jp2	2.65													33	011.jp2	1.99
	23	mose e ctrl vin 010.jp2	3.15			47	mose e adh vin 013.jp2	5.13													9	15.jp2	1.17
	24	mose e ctrl vin 010.jp2	5.23			48	mose e adh vin 013.jp2	3.05													10	15.jp2	2.15
	25	mose e ctrl vin 010.jp2	3.19			49	mose e adh vin 013.jp2	1.59			1	10.jp2	3.57								11	15.jp2	2.16
	26	mose e ctrl vin 010.jp2	9.98			50	mose e adh vin 013.jp2	2.55			2	10.jp2	2.22								12	15.jp2	1.46
	27	mose e ctrl vin 010.jp2	11.34			51	mose e adh vin 013.jp2	1.88			3	10.jp2	2.98								13	15.jp2	0.93
	28	mose e ctrl vin 010.jp2	5			52	mose e adh vin 013.jp2	2.23			4	10.jp2	3.74								14	15.jp2	1.66													1	011.jp2	2.78
	29	mose e ctrl vin 010.jp2	4.08			53	mose e adh vin 013.jp2	3.42			5	10.jp2	4.66								15	15.jp2	2.96													2	011.jp2	2.41
	30	mose e ctrl vin 010.jp2	4.73			54	mose e adh vin 013.jp2	4.51			6	10.jp2	1.41								16	15.jp2	2.53													3	011.jp2	1.96
	31	mose e ctrl vin 010.jp2	4.15			55	mose e adh vin 013.jp2	1.86			7	10.jp2	1.86																							4	011.jp2	2.16
	32	mose e ctrl vin 010.jp2	6.15			56	mose e adh vin 013.jp2	3.72			8	10.jp2	1.49																							5	011.jp2	1.12
	33	mose e ctrl vin 010.jp2	5.79			57	mose e adh vin 013.jp2	2.37			9	10.jp2	1.65																							6	011.jp2	1.82
	34	mose e ctrl vin 010.jp2	7.57			58	mose e adh vin 013.jp2	2.33			10	10.jp2	2.48																							7	011.jp2	2.31
	35	mose e ctrl vin 010.jp2	8.49			59	mose e adh vin 013.jp2	2.8			11	10.jp2	2.22																							8	011.jp2	2.66
	36	mose e ctrl vin 010.jp2	4.88			60	mose e adh vin 013.jp2	1.47			12	10.jp2	2.11								1	13.jp2	1.42													9	011.jp2	2
	37	mose e ctrl vin 010.jp2	6.14			61	mose e adh vin 013.jp2	5.11													2	13.jp2	2.46													10	011.jp2	1.86
	38	mose e ctrl vin 010.jp2	6.53			62	mose e adh vin 013.jp2	3.54													3	13.jp2	1.11													11	011.jp2	1.82
	39	mose e ctrl vin 010.jp2	5.28			63	mose e adh vin 013.jp2	1.81													4	13.jp2	1.78													12	011.jp2	1.65
	40	mose e ctrl vin 010.jp2	7.44			64	mose e adh vin 013.jp2	1.67													5	13.jp2	1.27													13	011.jp2	1.11
	41	mose e ctrl vin 010.jp2	6.67			65	mose e adh vin 013.jp2	1.38													6	13.jp2	2.05													14	011.jp2	1.44
	42	mose e ctrl vin 010.jp2	9.17			66	mose e adh vin 013.jp2	1.86			1	12.jp2	1.33																							15	011.jp2	1.08
	43	mose e ctrl vin 010.jp2	11.28			67	mose e adh vin 013.jp2	2.63			2	12.jp2	1.49																							16	011.jp2	1.7
	44	mose e ctrl vin 010.jp2	4.35			68	mose e adh vin 013.jp2	1.55			3	12.jp2	1.18																							17	011.jp2	2.11
	45	mose e ctrl vin 010.jp2	11.63			1	mose e adh vin 013.jp2	3.53			4	12.jp2	1.49																							18	011.jp2	1.08
	46	mose e ctrl vin 010.jp2	3.16			2	mose e adh vin 013.jp2	2.84			5	12.jp2	1.41																							19	011.jp2	1.33
	47	mose e ctrl vin 010.jp2	9.73			3	mose e adh vin 013.jp2	5.43			6	12.jp2	1.44								1	13.jp2	4.3													20	011.jp2	1.12
	48	mose e ctrl vin 010.jp2	6.07			4	mose e adh vin 013.jp2	1.74													2	13.jp2	1.35													21	011.jp2	1.59
	49	mose e ctrl vin 010.jp2	4.53			5	mose e adh vin 013.jp2	4.02																												22	011.jp2	2.09
	50	mose e ctrl vin 010.jp2	5.57			6	mose e adh vin 013.jp2	3.8
	51	mose e ctrl vin 010.jp2	5.57			7	mose e adh vin 013.jp2	3.46
	52	mose e ctrl vin 010.jp2	4.62			8	mose e adh vin 013.jp2	3.03
	53	mose e ctrl vin 010.jp2	11.18			9	mose e adh vin 013.jp2	3			1	12.jp2	1.86
	54	mose e ctrl vin 010.jp2	3.07			10	mose e adh vin 013.jp2	1.76			2	12.jp2	6.12								1	13.jp2	1.49
	55	mose e ctrl vin 010.jp2	3.55			11	mose e adh vin 013.jp2	4.05			3	12.jp2	3.01								2	13.jp2	1.27
	56	mose e ctrl vin 010.jp2	4.53			12	mose e adh vin 013.jp2	2.12			4	12.jp2	2.15								3	13.jp2	1.1
	57	mose e ctrl vin 010.jp2	9.06			13	mose e adh vin 013.jp2	2.11			5	12.jp2	1.65								4	13.jp2	1.61
	58	mose e ctrl vin 010.jp2	3.3			14	mose e adh vin 013.jp2	1.57			6	12.jp2	1.33								5	13.jp2	1.92
						15	mose e adh vin 013.jp2	3			7	12.jp2	2.34								6	13.jp2	1.41
						16	mose e adh vin 013.jp2	3			8	12.jp2	1.49								7	13.jp2	2.05
						17	mose e adh vin 013.jp2	2.84			9	12.jp2	1.86								8	13.jp2	2.01
						18	mose e adh vin 013.jp2	3.49			10	12.jp2	0.94								9	13.jp2	1.7
						19	mose e adh vin 013.jp2	1.45			11	12.jp2	1.24								10	13.jp2	1.06
	1	mose e ctrl vin 009.jp2	8.26			20	mose e adh vin 013.jp2	1.99			12	12.jp2	1.58								11	13.jp2	1.92
	2	mose e ctrl vin 009.jp2	4.05			21	mose e adh vin 013.jp2	3.04			13	12.jp2	1.12								12	13.jp2	1.45
	3	mose e ctrl vin 009.jp2	3.29			22	mose e adh vin 013.jp2	4.43			14	12.jp2	1.49								13	13.jp2	1.01
	4	mose e ctrl vin 009.jp2	10.19			23	mose e adh vin 013.jp2	3.35			15	12.jp2	2.09								14	13.jp2	1.8
	5	mose e ctrl vin 009.jp2	7.11			24	mose e adh vin 013.jp2	1.27			16	12.jp2	3.04								15	13.jp2	1
	6	mose e ctrl vin 009.jp2	4.13			25	mose e adh vin 013.jp2	1.76			17	12.jp2	2.79								16	13.jp2	1.35
	7	mose e ctrl vin 009.jp2	8.59			26	mose e adh vin 013.jp2	2.99			18	12.jp2	1.86								17	13.jp2	0.92
	8	mose e ctrl vin 009.jp2	5.46			27	mose e adh vin 013.jp2	3.24			19	12.jp2	0.94								18	13.jp2	0.89
	9	mose e ctrl vin 009.jp2	3.27			28	mose e adh vin 013.jp2	2.35			20	12.jp2	2.06								19	13.jp2	1.14
	10	mose e ctrl vin 009.jp2	2.69			29	mose e adh vin 013.jp2	2.49			21	12.jp2	1.31
	11	mose e ctrl vin 009.jp2	2.61			30	mose e adh vin 013.jp2	2.29
	12	mose e ctrl vin 009.jp2	5.62			31	mose e adh vin 013.jp2	1.79
	13	mose e ctrl vin 009.jp2	11.16			32	mose e adh vin 013.jp2	2.29
	14	mose e ctrl vin 009.jp2	10.33			33	mose e adh vin 013.jp2	4.05
	15	mose e ctrl vin 009.jp2	5.25			34	mose e adh vin 013.jp2	3.04													1	13.jp2	2.31
	16	mose e ctrl vin 009.jp2	13.93			35	mose e adh vin 013.jp2	1.89			1	12.jp2	3.81								2	13.jp2	2.04
	17	mose e ctrl vin 009.jp2	6.92			36	mose e adh vin 013.jp2	3.24			2	12.jp2	2.11								3	13.jp2	1.6
	18	mose e ctrl vin 009.jp2	8.46			37	mose e adh vin 013.jp2	2.99			3	12.jp2	2.25								4	13.jp2	1.6
	19	mose e ctrl vin 009.jp2	4.05			38	mose e adh vin 013.jp2	1.57			4	12.jp2	3.14								5	13.jp2	3.86
	20	mose e ctrl vin 009.jp2	6.49			39	mose e adh vin 013.jp2	2.45			5	12.jp2	2.28								6	13.jp2	1.38
	21	mose e ctrl vin 009.jp2	6.49			40	mose e adh vin 013.jp2	2.56			6	12.jp2	1.86								7	13.jp2	2.65
	22	mose e ctrl vin 009.jp2	3.73			41	mose e adh vin 013.jp2	2.35			7	12.jp2	2.15								8	13.jp2	1.95
	23	mose e ctrl vin 009.jp2	5.2			42	mose e adh vin 013.jp2	1.51			8	12.jp2	1.44
	24	mose e ctrl vin 009.jp2	10.07			43	mose e adh vin 013.jp2	2.05			9	12.jp2	2.22
	25	mose e ctrl vin 009.jp2	10.34			44	mose e adh vin 013.jp2	1.89			10	12.jp2	2.28
	26	mose e ctrl vin 009.jp2	6.78			45	mose e adh vin 013.jp2	2.91			11	12.jp2	2.03
	27	mose e ctrl vin 009.jp2	13.34			46	mose e adh vin 013.jp2	3.45			12	12.jp2	1.67
	28	mose e ctrl vin 009.jp2	9.49			47	mose e adh vin 013.jp2	2.24			13	12.jp2	2.41								1	13.jp2	2.31
	29	mose e ctrl vin 009.jp2	9.6			48	mose e adh vin 013.jp2	2.6			14	12.jp2	1.52								2	13.jp2	2.04
	30	mose e ctrl vin 009.jp2	5.54			49	mose e adh vin 013.jp2	2.74			15	12.jp2	1.58								3	13.jp2	1.6
	31	mose e ctrl vin 009.jp2	11.55			50	mose e adh vin 013.jp2	1.89													4	13.jp2	1.6
	32	mose e ctrl vin 009.jp2	11.63			1	mose e adh vin 014.jp2	11.95													5	13.jp2	3.86
	33	mose e ctrl vin 009.jp2	2			2	mose e adh vin 014.jp2	1.67													6	13.jp2	1.38
	34	mose e ctrl vin 009.jp2	9.25			3	mose e adh vin 014.jp2	5.73													7	13.jp2	2.65
	35	mose e ctrl vin 009.jp2	6.34			4	mose e adh vin 014.jp2	3.23													8	13.jp2	1.95
	36	mose e ctrl vin 009.jp2	7.03			5	mose e adh vin 014.jp2	7.29			1	12.jp2	3.53								9	05.jp2	4.62
	37	mose e ctrl vin 009.jp2	6.31			6	mose e adh vin 014.jp2	3.54			2	12.jp2	2.92								10	05.jp2	4.04
	38	mose e ctrl vin 009.jp2	5.14			7	mose e adh vin 014.jp2	4.82			3	12.jp2	0.92								11	05.jp2	3.13
	39	mose e ctrl vin 009.jp2	4.73			8	mose e adh vin 014.jp2	2.85			4	12.jp2	1.44								12	05.jp2	1.71
	40	mose e ctrl vin 009.jp2	3.69			9	mose e adh vin 014.jp2	4.18													13	05.jp2	1.84
	41	mose e ctrl vin 009.jp2	10.06			10	mose e adh vin 014.jp2	4.6													14	05.jp2	3.41
	42	mose e ctrl vin 009.jp2	6.14			11	mose e adh vin 014.jp2	3.72													15	05.jp2	2.32
	43	mose e ctrl vin 009.jp2	5.13			12	mose e adh vin 014.jp2	1.97													16	05.jp2	4.44
	44	mose e ctrl vin 009.jp2	4.71			13	mose e adh vin 014.jp2	4.32													17	05.jp2	3.88
	45	mose e ctrl vin 009.jp2	12.72			14	mose e adh vin 014.jp2	4.51			1	11.jp2	1.44								18	05.jp2	4.79
	46	mose e ctrl vin 009.jp2	8.68			15	mose e adh vin 014.jp2	9.76			2	11.jp2	1.17								19	05.jp2	2.64
	47	mose e ctrl vin 009.jp2	4.97			16	mose e adh vin 014.jp2	5.61			3	11.jp2	1.74								20	05.jp2	1.52
	48	mose e ctrl vin 009.jp2	4.07			17	mose e adh vin 014.jp2	5.88			4	11.jp2	1.82								21	05.jp2	1.68
	49	mose e ctrl vin 009.jp2	4.4			18	mose e adh vin 014.jp2	4.62			5	11.jp2	1.11								22	05.jp2	1.23
	50	mose e ctrl vin 009.jp2	5.88			19	mose e adh vin 014.jp2	5.75													23	05.jp2	3.99
	51	mose e ctrl vin 009.jp2	6.93			20	mose e adh vin 014.jp2	2.08
	52	mose e ctrl vin 009.jp2	11.27			21	mose e adh vin 014.jp2	1.31
	53	mose e ctrl vin 009.jp2	3.29			22	mose e adh vin 014.jp2	2.55
	54	mose e ctrl vin 009.jp2	22.89			23	mose e adh vin 014.jp2	4.18
	55	mose e ctrl vin 009.jp2	5.39			24	mose e adh vin 014.jp2	3.77			1	11.jp2	1.49
	56	mose e ctrl vin 009.jp2	7.83			25	mose e adh vin 014.jp2	2.67			2	11.jp2	3.01								1	05.jp2	1.26
	57	mose e ctrl vin 009.jp2	5.36			26	mose e adh vin 014.jp2	3.51			3	11.jp2	2								2	05.jp2	2.46
	58	mose e ctrl vin 009.jp2	5.17			27	mose e adh vin 014.jp2	5.89			4	11.jp2	2.22								3	05.jp2	2.42
	59	mose e ctrl vin 009.jp2	14.69			28	mose e adh vin 014.jp2	3.25			5	11.jp2	1.24								4	05.jp2	4.23
	60	mose e ctrl vin 009.jp2	11.93			29	mose e adh vin 014.jp2	4.35			6	11.jp2	3.14								5	05.jp2	2.52
	61	mose e ctrl vin 009.jp2	3.88			30	mose e adh vin 014.jp2	3.5			7	11.jp2	2.98								6	05.jp2	3.01
	62	mose e ctrl vin 009.jp2	2.48			31	mose e adh vin 014.jp2	3.23			8	11.jp2	4								7	05.jp2	1.77
	63	mose e ctrl vin 009.jp2	3.05			32	mose e adh vin 014.jp2	1.75			9	11.jp2	1.88								8	05.jp2	5.75
	64	mose e ctrl vin 009.jp2	19.49			33	mose e adh vin 014.jp2	4.49			10	11.jp2	4.65								9	05.jp2	3.03
	65	mose e ctrl vin 009.jp2	7.96			34	mose e adh vin 014.jp2	1.71			11	11.jp2	1.66								10	05.jp2	2.1
	66	mose e ctrl vin 009.jp2	3.88			35	mose e adh vin 014.jp2	3.13			12	11.jp2	1.29								11	05.jp2	2.24
	67	mose e ctrl vin 009.jp2	8.51			36	mose e adh vin 014.jp2	2.95			13	11.jp2	1.08								12	05.jp2	3.53
	68	mose e ctrl vin 009.jp2	6.46			1	mose e adh vin 014.jp2	3.72			14	11.jp2	1.66								13	05.jp2	1.23
	69	mose e ctrl vin 009.jp2	3.23			2	mose e adh vin 014.jp2	6.01			15	11.jp2	1.34								14	05.jp2	1.46
	70	mose e ctrl vin 009.jp2	2.77			3	mose e adh vin 014.jp2	5.08			16	11.jp2	1.08								15	05.jp2	1.33
						4	mose e adh vin 014.jp2	3.25			17	11.jp2	1.93								16	05.jp2	1.13
						5	mose e adh vin 014.jp2	3.82													17	05.jp2	1.74
						6	mose e adh vin 014.jp2	3.1													18	05.jp2	1.46
						7	mose e adh vin 014.jp2	1.33													19	05.jp2	1.38
						8	mose e adh vin 014.jp2	5.8													20	05.jp2	1.13
	1	mose e ctrl vin 008.jp2	15.99			9	mose e adh vin 014.jp2	8.63													21	05.jp2	1.3
	2	mose e ctrl vin 008.jp2	26.43			10	mose e adh vin 014.jp2	3.87			1	11.jp2	2.87								22	05.jp2	0.91
	3	mose e ctrl vin 008.jp2	11.27			11	mose e adh vin 014.jp2	3.95			2	11.jp2	3.23								23	05.jp2	1.46
	4	mose e ctrl vin 008.jp2	7.13			12	mose e adh vin 014.jp2	1.38			3	11.jp2	1.08								24	05.jp2	1.46
	5	mose e ctrl vin 008.jp2	7.24			13	mose e adh vin 014.jp2	3.56			4	11.jp2	2.11								25	05.jp2	1.14
	6	mose e ctrl vin 008.jp2	7.47			14	mose e adh vin 014.jp2	4.6			5	11.jp2	1.85								26	05.jp2	1.29
	7	mose e ctrl vin 008.jp2	14.13			15	mose e adh vin 014.jp2	4.8			6	11.jp2	1.57								27	05.jp2	1.39
	8	mose e ctrl vin 008.jp2	7.13			16	mose e adh vin 014.jp2	2.02			7	11.jp2	4.59
	9	mose e ctrl vin 008.jp2	14.72			17	mose e adh vin 014.jp2	4.81			8	11.jp2	3.71
	10	mose e ctrl vin 008.jp2	14.08			18	mose e adh vin 014.jp2	5.12			9	11.jp2	1.24
	11	mose e ctrl vin 008.jp2	14.76			19	mose e adh vin 014.jp2	6.35			10	11.jp2	2.66
	12	mose e ctrl vin 008.jp2	19.79			20	mose e adh vin 014.jp2	3.34			11	11.jp2	3.14
	13	mose e ctrl vin 008.jp2	19.13			21	mose e adh vin 014.jp2	3.53			12	11.jp2	1.49								1	05.jp2	1.26
	14	mose e ctrl vin 008.jp2	24.15			22	mose e adh vin 014.jp2	2.19			13	11.jp2	3.8								2	05.jp2	2.46
	15	mose e ctrl vin 008.jp2	13.49			23	mose e adh vin 014.jp2	2.63			14	11.jp2	1.48								3	05.jp2	2.42
	16	mose e ctrl vin 008.jp2	11.49			24	mose e adh vin 014.jp2	2.85													4	05.jp2	4.23
	17	mose e ctrl vin 008.jp2	13.93			25	mose e adh vin 014.jp2	4.18													5	05.jp2	2.52
	18	mose e ctrl vin 008.jp2	6.98			26	mose e adh vin 014.jp2	3.56													6	05.jp2	3.01
	19	mose e ctrl vin 008.jp2	13.47			27	mose e adh vin 014.jp2	4.46													7	05.jp2	1.77
	20	mose e ctrl vin 008.jp2	12.51			28	mose e adh vin 014.jp2	3.34													8	05.jp2	5.75
	21	mose e ctrl vin 008.jp2	2.88			29	mose e adh vin 014.jp2	3.74													9	05.jp2	3.03
	22	mose e ctrl vin 008.jp2	12.5			30	mose e adh vin 014.jp2	2.5													10	05.jp2	2.1
	23	mose e ctrl vin 008.jp2	9.46			31	mose e adh vin 014.jp2	4.02													11	05.jp2	2.24
	24	mose e ctrl vin 008.jp2	3.37			32	mose e adh vin 014.jp2	7.96													12	05.jp2	3.53
	25	mose e ctrl vin 008.jp2	5.98			33	mose e adh vin 014.jp2	5.34													13	05.jp2	1.23
	26	mose e ctrl vin 008.jp2	4.65			34	mose e adh vin 014.jp2	5.27													14	05.jp2	1.46
	27	mose e ctrl vin 008.jp2	4.81			35	mose e adh vin 014.jp2	3.53													15	05.jp2	1.33
	28	mose e ctrl vin 008.jp2	5.91			36	mose e adh vin 014.jp2	3.23													16	05.jp2	1.13
	29	mose e ctrl vin 008.jp2	5.7			37	mose e adh vin 014.jp2	3.74													17	05.jp2	1.74
	30	mose e ctrl vin 008.jp2	3.91			38	mose e adh vin 014.jp2	6.56													18	05.jp2	1.46
	31	mose e ctrl vin 008.jp2	23.14			39	mose e adh vin 014.jp2	6.59													19	05.jp2	1.38
	32	mose e ctrl vin 008.jp2	14.96			40	mose e adh vin 014.jp2	5.58													20	05.jp2	1.13
	33	mose e ctrl vin 008.jp2	7.01			41	mose e adh vin 014.jp2	7.06													21	05.jp2	1.3
	34	mose e ctrl vin 008.jp2	11.2			42	mose e adh vin 014.jp2	3.92													22	05.jp2	0.91
	35	mose e ctrl vin 008.jp2	11.42			43	mose e adh vin 014.jp2	5.04													23	05.jp2	1.46
	36	mose e ctrl vin 008.jp2	2.81			44	mose e adh vin 014.jp2	1.59													24	05.jp2	1.46
	37	mose e ctrl vin 008.jp2	2.41			45	mose e adh vin 014.jp2	2.37													25	05.jp2	1.14
	38	mose e ctrl vin 008.jp2	19.08			46	mose e adh vin 014.jp2	2.36													26	05.jp2	1.29
	39	mose e ctrl vin 008.jp2	3.33			47	mose e adh vin 014.jp2	3.97													27	05.jp2	1.39
	40	mose e ctrl vin 008.jp2	10.77			48	mose e adh vin 014.jp2	3.11
	41	mose e ctrl vin 008.jp2	12.2			49	mose e adh vin 014.jp2	3.26
	42	mose e ctrl vin 008.jp2	20.27			50	mose e adh vin 014.jp2	3.46
	43	mose e ctrl vin 008.jp2	4.22			51	mose e adh vin 014.jp2	5.29
	44	mose e ctrl vin 008.jp2	4.19			52	mose e adh vin 014.jp2	2.19
						53	mose e adh vin 014.jp2	2.88													1	05.jp2	4.07
						54	mose e adh vin 014.jp2	2.98													2	05.jp2	3.71
						55	mose e adh vin 014.jp2	3.73													3	05.jp2	3.24
						56	mose e adh vin 014.jp2	3.05													4	05.jp2	1.14
						57	mose e adh vin 014.jp2	2.64													5	05.jp2	1.17
	1	mose e ctrl vin 026.jp2	19.71			58	mose e adh vin 014.jp2	2.07													6	05.jp2	1.94
	2	mose e ctrl vin 026.jp2	4.92			59	mose e adh vin 014.jp2	2.74													7	05.jp2	2.02
	3	mose e ctrl vin 026.jp2	20.38			60	mose e adh vin 014.jp2	4.36													8	05.jp2	1.3
	4	mose e ctrl vin 026.jp2	13.97			61	mose e adh vin 014.jp2	4.09													9	05.jp2	3.09
	5	mose e ctrl vin 026.jp2	11.98			62	mose e adh vin 014.jp2	5.11													10	05.jp2	2.55
	6	mose e ctrl vin 026.jp2	6.87			63	mose e adh vin 014.jp2	1.47													11	05.jp2	2.6
	7	mose e ctrl vin 026.jp2	9.53			64	mose e adh vin 014.jp2	2.94													12	05.jp2	2.62
	8	mose e ctrl vin 026.jp2	7.07			1	mose e adh vin 015.jp2	4.8													13	05.jp2	3.76
	9	mose e ctrl vin 026.jp2	8.31			2	mose e adh vin 015.jp2	2.45													14	05.jp2	3.42
	10	mose e ctrl vin 026.jp2	5.2			3	mose e adh vin 015.jp2	4.02													15	05.jp2	1.71
	11	mose e ctrl vin 026.jp2	4.47			4	mose e adh vin 015.jp2	3.23
	12	mose e ctrl vin 026.jp2	8.84			5	mose e adh vin 015.jp2	4.38
	13	mose e ctrl vin 026.jp2	12.06			6	mose e adh vin 015.jp2	4.21
	14	mose e ctrl vin 026.jp2	5.2			7	mose e adh vin 015.jp2	3.42
	15	mose e ctrl vin 026.jp2	5.13			8	mose e adh vin 015.jp2	3.73
	16	mose e ctrl vin 026.jp2	3.67			9	mose e adh vin 015.jp2	3.1													1	05.jp2	1.14
	17	mose e ctrl vin 026.jp2	6.17			10	mose e adh vin 015.jp2	4.84													2	05.jp2	1.64
	18	mose e ctrl vin 026.jp2	10.72			11	mose e adh vin 015.jp2	4.51													3	05.jp2	2.29
	19	mose e ctrl vin 026.jp2	8.78			12	mose e adh vin 015.jp2	5.78													4	05.jp2	1.23
	20	mose e ctrl vin 026.jp2	10.67			13	mose e adh vin 015.jp2	3.64													5	05.jp2	1.26
	21	mose e ctrl vin 026.jp2	15.98			14	mose e adh vin 015.jp2	6.87													6	05.jp2	0.97
	22	mose e ctrl vin 026.jp2	4.44			15	mose e adh vin 015.jp2	5.2													7	05.jp2	1.16
	23	mose e ctrl vin 026.jp2	3.81			16	mose e adh vin 015.jp2	1.87													8	05.jp2	1.64
	24	mose e ctrl vin 026.jp2	10.82			17	mose e adh vin 015.jp2	5.58													9	05.jp2	2.09
	25	mose e ctrl vin 026.jp2	8.24			18	mose e adh vin 015.jp2	5.41													10	05.jp2	2.85
	26	mose e ctrl vin 026.jp2	7.61			19	mose e adh vin 015.jp2	2.77													11	05.jp2	3.52
	27	mose e ctrl vin 026.jp2	8.39			20	mose e adh vin 015.jp2	2.45													12	05.jp2	1.48
	28	mose e ctrl vin 026.jp2	11.36			21	mose e adh vin 015.jp2	2.45													13	05.jp2	1.71
	29	mose e ctrl vin 026.jp2	6.43			22	mose e adh vin 015.jp2	5.54													14	05.jp2	1.71
	30	mose e ctrl vin 026.jp2	7.58			23	mose e adh vin 015.jp2	7.74													15	05.jp2	2.42
	31	mose e ctrl vin 026.jp2	5.63			24	mose e adh vin 015.jp2	10.96													16	05.jp2	1.96
	32	mose e ctrl vin 026.jp2	15.54			25	mose e adh vin 015.jp2	5.25													17	05.jp2	1.48
	33	mose e ctrl vin 026.jp2	6.87			26	mose e adh vin 015.jp2	4.36													18	05.jp2	3.11
	34	mose e ctrl vin 026.jp2	6.97			27	mose e adh vin 015.jp2	2.74													19	05.jp2	1.48
	35	mose e ctrl vin 026.jp2	3.14			28	mose e adh vin 015.jp2	3.54													20	05.jp2	0.97
	36	mose e ctrl vin 026.jp2	4.07			29	mose e adh vin 015.jp2	4.11													21	05.jp2	1.44
	37	mose e ctrl vin 026.jp2	2.73			30	mose e adh vin 015.jp2	4.92													22	05.jp2	1.23
	38	mose e ctrl vin 026.jp2	6.81			31	mose e adh vin 015.jp2	3.07
	39	mose e ctrl vin 026.jp2	3.64			32	mose e adh vin 015.jp2	4.16
	40	mose e ctrl vin 026.jp2	5.73			33	mose e adh vin 015.jp2	2.25
	41	mose e ctrl vin 026.jp2	4.67			34	mose e adh vin 015.jp2	3.56
	42	mose e ctrl vin 026.jp2	8.26			35	mose e adh vin 015.jp2	4.81
	43	mose e ctrl vin 026.jp2	5.78			36	mose e adh vin 015.jp2	2.94													1	05.jp2	2.15
	44	mose e ctrl vin 026.jp2	3.54			37	mose e adh vin 015.jp2	10.18													2	05.jp2	2.46
	45	mose e ctrl vin 026.jp2	22.24			38	mose e adh vin 015.jp2	4.89													3	05.jp2	1.17
	46	mose e ctrl vin 026.jp2	9.23			39	mose e adh vin 015.jp2	3.53													4	05.jp2	4.26
	47	mose e ctrl vin 026.jp2	9.24			40	mose e adh vin 015.jp2	2.8													5	05.jp2	1.3
	48	mose e ctrl vin 026.jp2	26			41	mose e adh vin 015.jp2	4.41													6	05.jp2	2.02
	49	mose e ctrl vin 026.jp2	4.84			42	mose e adh vin 015.jp2	3.87													7	05.jp2	2.31
						43	mose e adh vin 015.jp2	1.88													8	05.jp2	2.9
						44	mose e adh vin 015.jp2	2.67													9	05.jp2	2.19
						45	mose e adh vin 015.jp2	4.69													10	05.jp2	1.46
						46	mose e adh vin 015.jp2	2.5													11	05.jp2	2.39
						47	mose e adh vin 015.jp2	2.37													12	05.jp2	1.59
	1	mose e ctrl vin 027.jp2	56.4			48	mose e adh vin 015.jp2	3.77													13	05.jp2	2.1
	2	mose e ctrl vin 027.jp2	2.23			49	mose e adh vin 015.jp2	4.57													14	05.jp2	2.55
	3	mose e ctrl vin 027.jp2	3.33			50	mose e adh vin 015.jp2	1.47
	4	mose e ctrl vin 027.jp2	1.59			51	mose e adh vin 015.jp2	5.63
	5	mose e ctrl vin 027.jp2	5.45			52	mose e adh vin 015.jp2	3.95
	6	mose e ctrl vin 027.jp2	4.88			53	mose e adh vin 015.jp2	1.8
	7	mose e ctrl vin 027.jp2	3.41			54	mose e adh vin 015.jp2	7.36
	8	mose e ctrl vin 027.jp2	8.14			55	mose e adh vin 015.jp2	3.51
	9	mose e ctrl vin 027.jp2	7.68			56	mose e adh vin 015.jp2	8.45
	10	mose e ctrl vin 027.jp2	2.22			57	mose e adh vin 015.jp2	5.95
	11	mose e ctrl vin 027.jp2	2.43			58	mose e adh vin 015.jp2	3.97
	12	mose e ctrl vin 027.jp2	1.49			59	mose e adh vin 015.jp2	3.62
	13	mose e ctrl vin 027.jp2	2.77			60	mose e adh vin 015.jp2	5.3
	14	mose e ctrl vin 027.jp2	3.68			61	mose e adh vin 015.jp2	2.98
	15	mose e ctrl vin 027.jp2	3.23			62	mose e adh vin 015.jp2	5.27
	16	mose e ctrl vin 027.jp2	9.81			63	mose e adh vin 015.jp2	9.48
	17	mose e ctrl vin 027.jp2	3.01			64	mose e adh vin 015.jp2	9.44
	18	mose e ctrl vin 027.jp2	2.88			65	mose e adh vin 015.jp2	5.78
	19	mose e ctrl vin 027.jp2	3.13			66	mose e adh vin 015.jp2	6.36
	20	mose e ctrl vin 027.jp2	3.05			67	mose e adh vin 015.jp2	7.07
	21	mose e ctrl vin 027.jp2	2.92			68	mose e adh vin 015.jp2	4.43
	22	mose e ctrl vin 027.jp2	4.71			69	mose e adh vin 015.jp2	7.59
	23	mose e ctrl vin 027.jp2	7.07			70	mose e adh vin 015.jp2	3.19
	24	mose e ctrl vin 027.jp2	7.48			71	mose e adh vin 015.jp2	4
	25	mose e ctrl vin 027.jp2	7.01			72	mose e adh vin 015.jp2	3.07
	26	mose e ctrl vin 027.jp2	7.37			73	mose e adh vin 015.jp2	2.71
	27	mose e ctrl vin 027.jp2	9.14			74	mose e adh vin 015.jp2	2.85
	28	mose e ctrl vin 027.jp2	3.45			75	mose e adh vin 015.jp2	8.6
	29	mose e ctrl vin 027.jp2	5.87			76	mose e adh vin 015.jp2	2.5
	30	mose e ctrl vin 027.jp2	4.96			1	mose e adh vin 016.jp2	9.2
	31	mose e ctrl vin 027.jp2	2.31			2	mose e adh vin 016.jp2	9.79
	32	mose e ctrl vin 027.jp2	2.48			3	mose e adh vin 016.jp2	8.01
	33	mose e ctrl vin 027.jp2	4.59			4	mose e adh vin 016.jp2	5.29
	34	mose e ctrl vin 027.jp2	3.72			5	mose e adh vin 016.jp2	4.36
	35	mose e ctrl vin 027.jp2	3.39			6	mose e adh vin 016.jp2	4.36
	36	mose e ctrl vin 027.jp2	3.23			7	mose e adh vin 016.jp2	3.64
	37	mose e ctrl vin 027.jp2	3.93			8	mose e adh vin 016.jp2	8.74
						9	mose e adh vin 016.jp2	5.98
						10	mose e adh vin 016.jp2	5.55
						11	mose e adh vin 016.jp2	4.31
						12	mose e adh vin 016.jp2	10.03
						13	mose e adh vin 016.jp2	9.13
	1	mose e ctrl vin 025.jp2	9.88			14	mose e adh vin 016.jp2	15.13
	2	mose e ctrl vin 025.jp2	7.95			15	mose e adh vin 016.jp2	13.79
	3	mose e ctrl vin 025.jp2	4.28			16	mose e adh vin 016.jp2	8.29
	4	mose e ctrl vin 025.jp2	2.06			17	mose e adh vin 016.jp2	8.74
	5	mose e ctrl vin 025.jp2	6.01			18	mose e adh vin 016.jp2	11.53
	6	mose e ctrl vin 025.jp2	13.6			19	mose e adh vin 016.jp2	29.39
	7	mose e ctrl vin 025.jp2	10.83			20	mose e adh vin 016.jp2	6.14
	8	mose e ctrl vin 025.jp2	2.82			21	mose e adh vin 016.jp2	4.08
	9	mose e ctrl vin 025.jp2	8.15			22	mose e adh vin 016.jp2	5.66
	10	mose e ctrl vin 025.jp2	10.84			23	mose e adh vin 016.jp2	3.47
	11	mose e ctrl vin 025.jp2	8.88			24	mose e adh vin 016.jp2	4.93
	12	mose e ctrl vin 025.jp2	4.67			25	mose e adh vin 016.jp2	4.68
	13	mose e ctrl vin 025.jp2	3.64			26	mose e adh vin 016.jp2	7.64
	14	mose e ctrl vin 025.jp2	5.32			27	mose e adh vin 016.jp2	2.67
	15	mose e ctrl vin 025.jp2	9.25			28	mose e adh vin 016.jp2	4.89
	16	mose e ctrl vin 025.jp2	7.43			29	mose e adh vin 016.jp2	4.31
	17	mose e ctrl vin 025.jp2	8.51			30	mose e adh vin 016.jp2	3.51
	18	mose e ctrl vin 025.jp2	7.1			31	mose e adh vin 016.jp2	4.38
	19	mose e ctrl vin 025.jp2	4.95			32	mose e adh vin 016.jp2	2.53
	20	mose e ctrl vin 025.jp2	5.08			33	mose e adh vin 016.jp2	4.31
	21	mose e ctrl vin 025.jp2	5.29			34	mose e adh vin 016.jp2	5.11
	22	mose e ctrl vin 025.jp2	5.9			35	mose e adh vin 016.jp2	2.7
	23	mose e ctrl vin 025.jp2	6.14			36	mose e adh vin 016.jp2	5.77
	24	mose e ctrl vin 025.jp2	7.21			37	mose e adh vin 016.jp2	5.98
	25	mose e ctrl vin 025.jp2	10.5			38	mose e adh vin 016.jp2	7.7
	26	mose e ctrl vin 025.jp2	2.87			39	mose e adh vin 016.jp2	3.78
	27	mose e ctrl vin 025.jp2	4.63			40	mose e adh vin 016.jp2	3.66
	28	mose e ctrl vin 025.jp2	4.86			41	mose e adh vin 016.jp2	5.88
	29	mose e ctrl vin 025.jp2	4.39			42	mose e adh vin 016.jp2	5.4
	30	mose e ctrl vin 025.jp2	7.37			43	mose e adh vin 016.jp2	5.4
	31	mose e ctrl vin 025.jp2	5.2			44	mose e adh vin 016.jp2	4.41
	32	mose e ctrl vin 025.jp2	6.02			45	mose e adh vin 016.jp2	2.19
	33	mose e ctrl vin 025.jp2	3.05			46	mose e adh vin 016.jp2	2.22
	34	mose e ctrl vin 025.jp2	3.9			47	mose e adh vin 016.jp2	5.88
	35	mose e ctrl vin 025.jp2	4.86			48	mose e adh vin 016.jp2	1.49
	36	mose e ctrl vin 025.jp2	2.98			49	mose e adh vin 016.jp2	1.49
	37	mose e ctrl vin 025.jp2	3.33			50	mose e adh vin 016.jp2	2.23
	38	mose e ctrl vin 025.jp2	7.27			51	mose e adh vin 016.jp2	1.79
	39	mose e ctrl vin 025.jp2	3.8			52	mose e adh vin 016.jp2	2.68
	40	mose e ctrl vin 025.jp2	4.71			53	mose e adh vin 016.jp2	3.55
	41	mose e ctrl vin 025.jp2	2.77			54	mose e adh vin 016.jp2	2.48
	42	mose e ctrl vin 025.jp2	5.21			55	mose e adh vin 016.jp2	4.08
	43	mose e ctrl vin 025.jp2	5.62			56	mose e adh vin 016.jp2	4.49
	44	mose e ctrl vin 025.jp2	3.91			57	mose e adh vin 016.jp2	8.32
	45	mose e ctrl vin 025.jp2	4.39			58	mose e adh vin 016.jp2	5.67
	46	mose e ctrl vin 025.jp2	4.85			59	mose e adh vin 016.jp2	3.82
	47	mose e ctrl vin 025.jp2	2.98			60	mose e adh vin 016.jp2	8.87
	48	mose e ctrl vin 025.jp2	3.06			61	mose e adh vin 016.jp2	7.85
	49	mose e ctrl vin 025.jp2	2.23			62	mose e adh vin 016.jp2	2.09
						63	mose e adh vin 016.jp2	8.15
						64	mose e adh vin 016.jp2	2.59
						65	mose e adh vin 016.jp2	1.6
						66	mose e adh vin 016.jp2	2.67
						1	mose e adh vin 017.jp2	6.94
	1	mose e ctrl vin 024.jp2	13.84			2	mose e adh vin 017.jp2	4.72
	2	mose e ctrl vin 024.jp2	16.45			3	mose e adh vin 017.jp2	5.41
	3	mose e ctrl vin 024.jp2	14			4	mose e adh vin 017.jp2	3.08
	4	mose e ctrl vin 024.jp2	3.29			5	mose e adh vin 017.jp2	5.77
	5	mose e ctrl vin 024.jp2	8.63			6	mose e adh vin 017.jp2	2.05
	6	mose e ctrl vin 024.jp2	4.22			7	mose e adh vin 017.jp2	11.3
	7	mose e ctrl vin 024.jp2	9.17			8	mose e adh vin 017.jp2	7.67
	8	mose e ctrl vin 024.jp2	4.05			9	mose e adh vin 017.jp2	3.97
	9	mose e ctrl vin 024.jp2	6.98			10	mose e adh vin 017.jp2	6.61
	10	mose e ctrl vin 024.jp2	7.32			11	mose e adh vin 017.jp2	4.22
	11	mose e ctrl vin 024.jp2	6.37			12	mose e adh vin 017.jp2	4.17
	12	mose e ctrl vin 024.jp2	13.41			13	mose e adh vin 017.jp2	4.17
	13	mose e ctrl vin 024.jp2	11.19			14	mose e adh vin 017.jp2	2.54
	14	mose e ctrl vin 024.jp2	8.46			15	mose e adh vin 017.jp2	7.51
	15	mose e ctrl vin 024.jp2	8.36			16	mose e adh vin 017.jp2	4.24
	16	mose e ctrl vin 024.jp2	4.3			17	mose e adh vin 017.jp2	4.18
	17	mose e ctrl vin 024.jp2	5.07			18	mose e adh vin 017.jp2	3.59
	18	mose e ctrl vin 024.jp2	4.62			19	mose e adh vin 017.jp2	3.86
	19	mose e ctrl vin 024.jp2	12.18			20	mose e adh vin 017.jp2	2.95
	20	mose e ctrl vin 024.jp2	4.22			21	mose e adh vin 017.jp2	3.25
	21	mose e ctrl vin 024.jp2	2.98			22	mose e adh vin 017.jp2	3.04
	22	mose e ctrl vin 024.jp2	4.65			23	mose e adh vin 017.jp2	2.74
	23	mose e ctrl vin 024.jp2	5.61			24	mose e adh vin 017.jp2	3.35
	24	mose e ctrl vin 024.jp2	4.97			25	mose e adh vin 017.jp2	2.23
	25	mose e ctrl vin 024.jp2	6.31			26	mose e adh vin 017.jp2	2.57
	26	mose e ctrl vin 024.jp2	7.43			27	mose e adh vin 017.jp2	5
	27	mose e ctrl vin 024.jp2	6.5			28	mose e adh vin 017.jp2	2.45
	28	mose e ctrl vin 024.jp2	7.05			29	mose e adh vin 017.jp2	2.15
	29	mose e ctrl vin 024.jp2	13.52			30	mose e adh vin 017.jp2	1.32
	30	mose e ctrl vin 024.jp2	6.21			31	mose e adh vin 017.jp2	6.19
	31	mose e ctrl vin 024.jp2	9.58			32	mose e adh vin 017.jp2	3.27
	32	mose e ctrl vin 024.jp2	10.93			33	mose e adh vin 017.jp2	4.47
	33	mose e ctrl vin 024.jp2	6.32			34	mose e adh vin 017.jp2	5.45
	34	mose e ctrl vin 024.jp2	3.91			35	mose e adh vin 017.jp2	3.85
	35	mose e ctrl vin 024.jp2	2.69			36	mose e adh vin 017.jp2	3.37
	36	mose e ctrl vin 024.jp2	5.87			37	mose e adh vin 017.jp2	2.05
	37	mose e ctrl vin 024.jp2	16.61			38	mose e adh vin 017.jp2	2.74
	38	mose e ctrl vin 024.jp2	5.43			39	mose e adh vin 017.jp2	5.38
	39	mose e ctrl vin 024.jp2	3.5			40	mose e adh vin 017.jp2	3.96
	40	mose e ctrl vin 024.jp2	11.34			41	mose e adh vin 017.jp2	3.04
	41	mose e ctrl vin 024.jp2	5.63			42	mose e adh vin 017.jp2	4.47
	42	mose e ctrl vin 024.jp2	9.76			43	mose e adh vin 017.jp2	1.52
	43	mose e ctrl vin 024.jp2	7.03			44	mose e adh vin 017.jp2	3.66
	44	mose e ctrl vin 024.jp2	5.83			45	mose e adh vin 017.jp2	5.24
	45	mose e ctrl vin 024.jp2	5.75			46	mose e adh vin 017.jp2	7.58
	46	mose e ctrl vin 024.jp2	3.15			47	mose e adh vin 017.jp2	3.46
	47	mose e ctrl vin 024.jp2	4.63			48	mose e adh vin 017.jp2	4.11
	48	mose e ctrl vin 024.jp2	9.64			49	mose e adh vin 017.jp2	7
	49	mose e ctrl vin 024.jp2	7.65			50	mose e adh vin 017.jp2	3.37
	50	mose e ctrl vin 024.jp2	5.48			51	mose e adh vin 017.jp2	2.98
	51	mose e ctrl vin 024.jp2	3.14			1	mose e adh vin 017.jp2	2.25
						2	mose e adh vin 017.jp2	1.47
						3	mose e adh vin 017.jp2	1.33
						4	mose e adh vin 017.jp2	2.56
						5	mose e adh vin 017.jp2	1.59
						6	mose e adh vin 017.jp2	3.25
	1	mose e ctrl vin 021.jp2	6.25			7	mose e adh vin 017.jp2	2.74
	2	mose e ctrl vin 021.jp2	3.66			8	mose e adh vin 017.jp2	1.4
	3	mose e ctrl vin 021.jp2	6.66			9	mose e adh vin 017.jp2	1.12
	4	mose e ctrl vin 021.jp2	5.89			10	mose e adh vin 017.jp2	2.17
	5	mose e ctrl vin 021.jp2	6.4			11	mose e adh vin 017.jp2	2.41
	6	mose e ctrl vin 021.jp2	4.05			12	mose e adh vin 017.jp2	2.02
	7	mose e ctrl vin 021.jp2	8.25			13	mose e adh vin 017.jp2	1.33
	8	mose e ctrl vin 021.jp2	3.15			14	mose e adh vin 017.jp2	2.45
	9	mose e ctrl vin 021.jp2	4.51			15	mose e adh vin 017.jp2	1.47
	10	mose e ctrl vin 021.jp2	12.25			16	mose e adh vin 017.jp2	3.23
	11	mose e ctrl vin 021.jp2	9.8			17	mose e adh vin 017.jp2	2.8
	12	mose e ctrl vin 021.jp2	10.71			18	mose e adh vin 017.jp2	3.46
	13	mose e ctrl vin 021.jp2	11.27			19	mose e adh vin 017.jp2	2.45
	14	mose e ctrl vin 021.jp2	14.31			20	mose e adh vin 017.jp2	2.67
	15	mose e ctrl vin 021.jp2	12.8			21	mose e adh vin 017.jp2	1.96
	16	mose e ctrl vin 021.jp2	1.7			22	mose e adh vin 017.jp2	2.85
	17	mose e ctrl vin 021.jp2	1.85			23	mose e adh vin 017.jp2	2.74
	18	mose e ctrl vin 021.jp2	4.56			24	mose e adh vin 017.jp2	2.07
	19	mose e ctrl vin 021.jp2	4.73			1	mose e adh vin 018.jp2	2.32
	20	mose e ctrl vin 021.jp2	3.98			2	mose e adh vin 018.jp2	5.29
	21	mose e ctrl vin 021.jp2	3.98			3	mose e adh vin 018.jp2	1.41
	22	mose e ctrl vin 021.jp2	7.17			4	mose e adh vin 018.jp2	1.77
	23	mose e ctrl vin 021.jp2	21.98			5	mose e adh vin 018.jp2	2.5
	24	mose e ctrl vin 021.jp2	15.28			6	mose e adh vin 018.jp2	3.01
	25	mose e ctrl vin 021.jp2	3.98			7	mose e adh vin 018.jp2	2.19
	26	mose e ctrl vin 021.jp2	3.01			8	mose e adh vin 018.jp2	2.5
						9	mose e adh vin 018.jp2	1.64
						10	mose e adh vin 018.jp2	1.18
						11	mose e adh vin 018.jp2	1.25
						12	mose e adh vin 018.jp2	2.09
						13	mose e adh vin 018.jp2	1.91
	1	mose e ctrl vin 023.jp2	16.09			14	mose e adh vin 018.jp2	2.79
	2	mose e ctrl vin 023.jp2	12.33			15	mose e adh vin 018.jp2	5.41
	3	mose e ctrl vin 023.jp2	11.16			16	mose e adh vin 018.jp2	3.74
	4	mose e ctrl vin 023.jp2	7.18			17	mose e adh vin 018.jp2	4.48
	5	mose e ctrl vin 023.jp2	12.96			18	mose e adh vin 018.jp2	3.15
	6	mose e ctrl vin 023.jp2	12.36			19	mose e adh vin 018.jp2	3.02
	7	mose e ctrl vin 023.jp2	7.57			20	mose e adh vin 018.jp2	2.8
	8	mose e ctrl vin 023.jp2	7.04			21	mose e adh vin 018.jp2	3.32
	9	mose e ctrl vin 023.jp2	11.56			22	mose e adh vin 018.jp2	1.77
	10	mose e ctrl vin 023.jp2	8.61			23	mose e adh vin 018.jp2	1.47
	11	mose e ctrl vin 023.jp2	10.55			24	mose e adh vin 018.jp2	1.62
	12	mose e ctrl vin 023.jp2	7.99			25	mose e adh vin 018.jp2	2.7
	13	mose e ctrl vin 023.jp2	12.32			26	mose e adh vin 018.jp2	1.47
	14	mose e ctrl vin 023.jp2	6.65			27	mose e adh vin 018.jp2	1.87
	15	mose e ctrl vin 023.jp2	6.12			28	mose e adh vin 018.jp2	2.78
	16	mose e ctrl vin 023.jp2	9.83			29	mose e adh vin 018.jp2	1.69
	17	mose e ctrl vin 023.jp2	5.08			30	mose e adh vin 018.jp2	2.33
	18	mose e ctrl vin 023.jp2	8.65			31	mose e adh vin 018.jp2	2.79
	19	mose e ctrl vin 023.jp2	6.89			32	mose e adh vin 018.jp2	3.95
	20	mose e ctrl vin 023.jp2	4.43			33	mose e adh vin 018.jp2	1.81
	21	mose e ctrl vin 023.jp2	6.5			34	mose e adh vin 018.jp2	2.42
	22	mose e ctrl vin 023.jp2	9.06			35	mose e adh vin 018.jp2	2.47
	23	mose e ctrl vin 023.jp2	8.41			36	mose e adh vin 018.jp2	1.35
	24	mose e ctrl vin 023.jp2	12.4			37	mose e adh vin 018.jp2	1.67
	25	mose e ctrl vin 023.jp2	12.82			38	mose e adh vin 018.jp2	4.05
	26	mose e ctrl vin 023.jp2	5.35			39	mose e adh vin 018.jp2	3.62
	27	mose e ctrl vin 023.jp2	8.68			40	mose e adh vin 018.jp2	3.01
	28	mose e ctrl vin 023.jp2	4.75			41	mose e adh vin 018.jp2	2.19
	29	mose e ctrl vin 023.jp2	2.58			42	mose e adh vin 018.jp2	2.2
	30	mose e ctrl vin 023.jp2	7.07			43	mose e adh vin 018.jp2	1.99
	31	mose e ctrl vin 023.jp2	2.69			44	mose e adh vin 018.jp2	2.51
	32	mose e ctrl vin 023.jp2	4.87			45	mose e adh vin 018.jp2	2.28
	33	mose e ctrl vin 023.jp2	2.77			46	mose e adh vin 018.jp2	1.64
	34	mose e ctrl vin 023.jp2	4.08			47	mose e adh vin 018.jp2	2.1
	35	mose e ctrl vin 023.jp2	2.77			48	mose e adh vin 018.jp2	3.8
	1	mose e ctrl vin 022.jp2	13.51			49	mose e adh vin 018.jp2	2.64
	2	mose e ctrl vin 022.jp2	12.57			50	mose e adh vin 018.jp2	1.48
	3	mose e ctrl vin 022.jp2	8.91			51	mose e adh vin 018.jp2	2.1
	4	mose e ctrl vin 022.jp2	11.99			52	mose e adh vin 018.jp2	2.3
	5	mose e ctrl vin 022.jp2	14.66			53	mose e adh vin 018.jp2	2.83
	6	mose e ctrl vin 022.jp2	10.12			54	mose e adh vin 018.jp2	2.71
	7	mose e ctrl vin 022.jp2	14.78			55	mose e adh vin 018.jp2	3.02
	8	mose e ctrl vin 022.jp2	7.28			56	mose e adh vin 018.jp2	3.26
	9	mose e ctrl vin 022.jp2	14.93			57	mose e adh vin 018.jp2	1.39
	10	mose e ctrl vin 022.jp2	8.68			58	mose e adh vin 018.jp2	1.47
	11	mose e ctrl vin 022.jp2	6.01			59	mose e adh vin 018.jp2	2.09
	12	mose e ctrl vin 022.jp2	3.5			60	mose e adh vin 018.jp2	1.91
	13	mose e ctrl vin 022.jp2	5.93			61	mose e adh vin 018.jp2	3.28
	14	mose e ctrl vin 022.jp2	7.99			62	mose e adh vin 018.jp2	3.09
	15	mose e ctrl vin 022.jp2	8.31			63	mose e adh vin 018.jp2	1.77
	16	mose e ctrl vin 022.jp2	4.99			64	mose e adh vin 018.jp2	3.15
	17	mose e ctrl vin 022.jp2	7.87			65	mose e adh vin 018.jp2	6.23
	18	mose e ctrl vin 022.jp2	4.62			66	mose e adh vin 018.jp2	2.71
	19	mose e ctrl vin 022.jp2	4.28			67	mose e adh vin 018.jp2	4.62
	20	mose e ctrl vin 022.jp2	5.55			68	mose e adh vin 018.jp2	2.7
	21	mose e ctrl vin 022.jp2	6.56			69	mose e adh vin 018.jp2	1.86
	22	mose e ctrl vin 022.jp2	11.9			70	mose e adh vin 018.jp2	2.97
	23	mose e ctrl vin 022.jp2	9.64			71	mose e adh vin 018.jp2	1.81
	24	mose e ctrl vin 022.jp2	6.37			72	mose e adh vin 018.jp2	1.91
	25	mose e ctrl vin 022.jp2	2.51			73	mose e adh vin 018.jp2	3.09
	26	mose e ctrl vin 022.jp2	3.73			74	mose e adh vin 018.jp2	2.64
	27	mose e ctrl vin 022.jp2	7.41			75	mose e adh vin 018.jp2	2.19
	28	mose e ctrl vin 022.jp2	7.24			76	mose e adh vin 018.jp2	2.59
	29	mose e ctrl vin 022.jp2	13.22			77	mose e adh vin 018.jp2	3.78
	30	mose e ctrl vin 022.jp2	10.12			78	mose e adh vin 018.jp2	3.96
	31	mose e ctrl vin 022.jp2	3.4			79	mose e adh vin 018.jp2	2.64
	32	mose e ctrl vin 022.jp2	7.94			80	mose e adh vin 018.jp2	1.25
						81	mose e adh vin 018.jp2	1.81
						82	mose e adh vin 018.jp2	1.69
						83	mose e adh vin 018.jp2	3.42
						84	mose e adh vin 018.jp2	1.87
						85	mose e adh vin 018.jp2	1.41
						86	mose e adh vin 018.jp2	2.2
						87	mose e adh vin 018.jp2	1.97
						1	mose e adh vin 018.jp2	2.83
						2	mose e adh vin 018.jp2	4.46
						3	mose e adh vin 018.jp2	3.97
						4	mose e adh vin 018.jp2	3.71
						5	mose e adh vin 018.jp2	3.15
						6	mose e adh vin 018.jp2	3.01
						7	mose e adh vin 018.jp2	1.91
						8	mose e adh vin 018.jp2	1.87
						9	mose e adh vin 018.jp2	4.23
						10	mose e adh vin 018.jp2	2.39
						11	mose e adh vin 018.jp2	3.53
						12	mose e adh vin 018.jp2	4.43
						13	mose e adh vin 018.jp2	6.64
						14	mose e adh vin 018.jp2	3.78
						15	mose e adh vin 018.jp2	2.55
						16	mose e adh vin 018.jp2	3.67
						17	mose e adh vin 018.jp2	5.39
						18	mose e adh vin 018.jp2	2.14
						19	mose e adh vin 018.jp2	3.01
						20	mose e adh vin 018.jp2	3.42
						21	mose e adh vin 018.jp2	2.09
						22	mose e adh vin 018.jp2	1.62
						23	mose e adh vin 018.jp2	2.33
						24	mose e adh vin 018.jp2	3.15
						25	mose e adh vin 018.jp2	4.57
						26	mose e adh vin 018.jp2	3.02
						27	mose e adh vin 018.jp2	5.29
						28	mose e adh vin 018.jp2	2.3
						29	mose e adh vin 018.jp2	3.78
						30	mose e adh vin 018.jp2	1.99
						31	mose e adh vin 018.jp2	2.33
						32	mose e adh vin 018.jp2	1.25
						33	mose e adh vin 018.jp2	1.69
						34	mose e adh vin 018.jp2	2.2
						35	mose e adh vin 018.jp2	1.47
						1	mose e adh vin 019.jp2	3.55
						2	mose e adh vin 019.jp2	3.15
						3	mose e adh vin 019.jp2	5.17
						4	mose e adh vin 019.jp2	4.05
						5	mose e adh vin 019.jp2	1.99
						6	mose e adh vin 019.jp2	2.59
						7	mose e adh vin 019.jp2	2.16
						8	mose e adh vin 019.jp2	1.34
						9	mose e adh vin 019.jp2	1.85
						10	mose e adh vin 019.jp2	2.98
						11	mose e adh vin 019.jp2	2.75
						12	mose e adh vin 019.jp2	3.33
						13	mose e adh vin 019.jp2	1.29
						14	mose e adh vin 019.jp2	3.33
						15	mose e adh vin 019.jp2	2
						16	mose e adh vin 019.jp2	1.24
						17	mose e adh vin 019.jp2	5.73
						18	mose e adh vin 019.jp2	4.57
						19	mose e adh vin 019.jp2	2.79
						20	mose e adh vin 019.jp2	2.43
						21	mose e adh vin 019.jp2	2.06
						22	mose e adh vin 019.jp2	2.15
						23	mose e adh vin 019.jp2	3.14
						24	mose e adh vin 019.jp2	2.82
						25	mose e adh vin 019.jp2	2.22
						26	mose e adh vin 019.jp2	3.04
						27	mose e adh vin 019.jp2	2.92
						28	mose e adh vin 019.jp2	1.7
						29	mose e adh vin 019.jp2	1.85
						30	mose e adh vin 019.jp2	1.48
						31	mose e adh vin 019.jp2	2.41
						32	mose e adh vin 019.jp2	1.34
						33	mose e adh vin 019.jp2	1.86
						34	mose e adh vin 019.jp2	3.39
						35	mose e adh vin 019.jp2	2.34
						36	mose e adh vin 019.jp2	1.41
						37	mose e adh vin 019.jp2	1.11
						38	mose e adh vin 019.jp2	3.16
						39	mose e adh vin 019.jp2	1.7
						40	mose e adh vin 019.jp2	2.73
						41	mose e adh vin 019.jp2	1.65
						42	mose e adh vin 019.jp2	2.25
						43	mose e adh vin 019.jp2	1.49
						44	mose e adh vin 019.jp2	1.86
						45	mose e adh vin 019.jp2	2.28
						46	mose e adh vin 019.jp2	1.41
						47	mose e adh vin 019.jp2	2.11
						48	mose e adh vin 019.jp2	1.9
						49	mose e adh vin 019.jp2	2.78
						50	mose e adh vin 019.jp2	2.57
						51	mose e adh vin 019.jp2	3.92
						52	mose e adh vin 019.jp2	2.77
						53	mose e adh vin 019.jp2	3.89
						54	mose e adh vin 019.jp2	3.41
						55	mose e adh vin 019.jp2	4.88
						56	mose e adh vin 019.jp2	4.15
						57	mose e adh vin 019.jp2	3.27
						58	mose e adh vin 019.jp2	1.9
						59	mose e adh vin 019.jp2	1.58
						60	mose e adh vin 019.jp2	3.07
						61	mose e adh vin 019.jp2	3.16
						62	mose e adh vin 019.jp2	1.41
						63	mose e adh vin 019.jp2	1.7
						64	mose e adh vin 019.jp2	1.34
						65	mose e adh vin 019.jp2	3.72
						66	mose e adh vin 019.jp2	1.65
						67	mose e adh vin 019.jp2	2
						68	mose e adh vin 019.jp2	2.87
						69	mose e adh vin 019.jp2	2.79
						70	mose e adh vin 019.jp2	1.88
						71	mose e adh vin 019.jp2	1.11
						72	mose e adh vin 019.jp2	1.88
						73	mose e adh vin 019.jp2	1.83
						74	mose e adh vin 019.jp2	1.12
						75	mose e adh vin 019.jp2	1.96
						76	mose e adh vin 019.jp2	2.48
						77	mose e adh vin 019.jp2	2.43
						78	mose e adh vin 019.jp2	2.36
						79	mose e adh vin 019.jp2	2.57
						80	mose e adh vin 019.jp2	1.9
						81	mose e adh vin 019.jp2	1.9
						82	mose e adh vin 019.jp2	1.33
						83	mose e adh vin 019.jp2	1.96
						84	mose e adh vin 019.jp2	1.7
						85	mose e adh vin 019.jp2	1.33
						86	mose e adh vin 019.jp2	2
						87	mose e adh vin 019.jp2	2.28
						88	mose e adh vin 019.jp2	1.29
						89	mose e adh vin 019.jp2	1.66
						1	mose e adh vin 020.jp2	3.11
						2	mose e adh vin 020.jp2	1.38
						3	mose e adh vin 020.jp2	1.33
						4	mose e adh vin 020.jp2	6.04
						5	mose e adh vin 020.jp2	1.12
						6	mose e adh vin 020.jp2	1.88
						7	mose e adh vin 020.jp2	1.59
						8	mose e adh vin 020.jp2	2.29
						9	mose e adh vin 020.jp2	1.67
						10	mose e adh vin 020.jp2	2.64
						11	mose e adh vin 020.jp2	1.86
						12	mose e adh vin 020.jp2	1.28
						13	mose e adh vin 020.jp2	1.87
						14	mose e adh vin 020.jp2	1.96
						15	mose e adh vin 020.jp2	8.42
						16	mose e adh vin 020.jp2	3.04
						17	mose e adh vin 020.jp2	2.64
						18	mose e adh vin 020.jp2	2.56
						19	mose e adh vin 020.jp2	2.71
						20	mose e adh vin 020.jp2	1.55
						21	mose e adh vin 020.jp2	3.73
						22	mose e adh vin 020.jp2	2.08
						23	mose e adh vin 020.jp2	3.29
						24	mose e adh vin 020.jp2	1.67
						25	mose e adh vin 020.jp2	2.48
						26	mose e adh vin 020.jp2	8.63
						27	mose e adh vin 020.jp2	4.6
						28	mose e adh vin 020.jp2	1.12
						29	mose e adh vin 020.jp2	2.16
						30	mose e adh vin 020.jp2	1.86
						31	mose e adh vin 020.jp2	2.29
						32	mose e adh vin 020.jp2	3.61
						33	mose e adh vin 020.jp2	2.36
						34	mose e adh vin 020.jp2	1.81
						35	mose e adh vin 020.jp2	1.76
						36	mose e adh vin 020.jp2	1.87
						37	mose e adh vin 020.jp2	4.89
						38	mose e adh vin 020.jp2	3.51
						39	mose e adh vin 020.jp2	2.85
						40	mose e adh vin 020.jp2	2.16
						41	mose e adh vin 020.jp2	1.76
						42	mose e adh vin 020.jp2	2.74
						43	mose e adh vin 020.jp2	1.77
						44	mose e adh vin 020.jp2	2.5
						45	mose e adh vin 020.jp2	1.18
						46	mose e adh vin 020.jp2	2.23
						47	mose e adh vin 020.jp2	1.12
						48	mose e adh vin 020.jp2	1.55
						49	mose e adh vin 020.jp2	3.07
						50	mose e adh vin 020.jp2	2.67
						51	mose e adh vin 020.jp2	1.87
						52	mose e adh vin 020.jp2	1.59
						53	mose e adh vin 020.jp2	4.21
						54	mose e adh vin 020.jp2	2.92
						55	mose e adh vin 020.jp2	4.43
						56	mose e adh vin 020.jp2	2.56
						57	mose e adh vin 020.jp2	2.85
						58	mose e adh vin 020.jp2	3.73
						59	mose e adh vin 020.jp2	2.23
						60	mose e adh vin 020.jp2	2.2
						61	mose e adh vin 020.jp2	1.58
						62	mose e adh vin 020.jp2	1.77
						63	mose e adh vin 020.jp2	1.58
						64	mose e adh vin 020.jp2	1.4
						65	mose e adh vin 020.jp2	3.96
						66	mose e adh vin 020.jp2	2.85
						67	mose e adh vin 020.jp2	2.19
						68	mose e adh vin 020.jp2	3.07
						69	mose e adh vin 020.jp2	2.77
						70	mose e adh vin 020.jp2	5
						71	mose e adh vin 020.jp2	2.88
						72	mose e adh vin 020.jp2	2.85
						73	mose e adh vin 020.jp2	1.28
						74	mose e adh vin 020.jp2	2.07
						75	mose e adh vin 020.jp2	2.63
						76	mose e adh vin 020.jp2	1.71
						77	mose e adh vin 020.jp2	1.24
						78	mose e adh vin 020.jp2	3.19
						79	mose e adh vin 020.jp2	1.47
						80	mose e adh vin 020.jp2	3.1
						81	mose e adh vin 020.jp2	2.64
						82	mose e adh vin 020.jp2	1.67
						83	mose e adh vin 020.jp2	2.66
						84	mose e adh vin 020.jp2	2.29
						85	mose e adh vin 020.jp2	4.16
						86	mose e adh vin 020.jp2	2.71
						87	mose e adh vin 020.jp2	1.12
						1	mose e adh vin 021.jp2	9.28
						2	mose e adh vin 021.jp2	8.37
						3	mose e adh vin 021.jp2	7.61
						4	mose e adh vin 021.jp2	2.82
						5	mose e adh vin 021.jp2	1.75
						6	mose e adh vin 021.jp2	4.66
						7	mose e adh vin 021.jp2	2.31
						8	mose e adh vin 021.jp2	2.75
						9	mose e adh vin 021.jp2	4.62
						10	mose e adh vin 021.jp2	2.75
						11	mose e adh vin 021.jp2	2.28
						12	mose e adh vin 021.jp2	4.49
						13	mose e adh vin 021.jp2	3.55
						14	mose e adh vin 021.jp2	4.31
						15	mose e adh vin 021.jp2	3.73
						16	mose e adh vin 021.jp2	2.64
						17	mose e adh vin 021.jp2	1.12
						18	mose e adh vin 021.jp2	6.34
						19	mose e adh vin 021.jp2	5.91
						20	mose e adh vin 021.jp2	5.73
						21	mose e adh vin 021.jp2	2.25
						22	mose e adh vin 021.jp2	2.43
						23	mose e adh vin 021.jp2	4.39
						24	mose e adh vin 021.jp2	3.51
						25	mose e adh vin 021.jp2	7.39
						26	mose e adh vin 021.jp2	1.99
						27	mose e adh vin 021.jp2	2.66
						28	mose e adh vin 021.jp2	3.37
						29	mose e adh vin 021.jp2	1.31
						30	mose e adh vin 021.jp2	4.91
						31	mose e adh vin 021.jp2	7.01
						32	mose e adh vin 021.jp2	7.19
						33	mose e adh vin 021.jp2	16.42
						34	mose e adh vin 021.jp2	7.79
						35	mose e adh vin 021.jp2	10.19
						36	mose e adh vin 021.jp2	8.43
						37	mose e adh vin 021.jp2	3.27
						38	mose e adh vin 021.jp2	8.3
						39	mose e adh vin 021.jp2	8.31
						40	mose e adh vin 021.jp2	8.86
						41	mose e adh vin 021.jp2	3.53
						42	mose e adh vin 021.jp2	3.51
						43	mose e adh vin 021.jp2	3.68
						44	mose e adh vin 021.jp2	2.22
						45	mose e adh vin 021.jp2	6.97
						46	mose e adh vin 021.jp2	3.14
						47	mose e adh vin 021.jp2	3.5
						48	mose e adh vin 021.jp2	6.92
						49	mose e adh vin 021.jp2	5.73
						50	mose e adh vin 021.jp2	3.39
						51	mose e adh vin 021.jp2	6.17
						52	mose e adh vin 021.jp2	7.76
						53	mose e adh vin 021.jp2	7.35
						54	mose e adh vin 021.jp2	6.25
						55	mose e adh vin 021.jp2	8.44
						56	mose e adh vin 021.jp2	8.3
						57	mose e adh vin 021.jp2	12.15
						58	mose e adh vin 021.jp2	12.64
						59	mose e adh vin 021.jp2	5.7
						60	mose e adh vin 021.jp2	11.55
						61	mose e adh vin 021.jp2	7.57
						62	mose e adh vin 021.jp2	5.45
						63	mose e adh vin 021.jp2	3.39
						64	mose e adh vin 021.jp2	7.35
						65	mose e adh vin 021.jp2	7.76
						66	mose e adh vin 021.jp2	4.57
						67	mose e adh vin 021.jp2	4.59
						68	mose e adh vin 021.jp2	2.87
						69	mose e adh vin 021.jp2	3.99
						70	mose e adh vin 021.jp2	2.25
						71	mose e adh vin 021.jp2	2.06
						1	mose e adh vin 022.jp2	3.55
						2	mose e adh vin 022.jp2	1.85
						3	mose e adh vin 022.jp2	5.74
						4	mose e adh vin 022.jp2	4.15
						5	mose e adh vin 022.jp2	4.91
						6	mose e adh vin 022.jp2	2.11
						7	mose e adh vin 022.jp2	8.16
						8	mose e adh vin 022.jp2	3.51
						9	mose e adh vin 022.jp2	12.17
						10	mose e adh vin 022.jp2	5.75
						11	mose e adh vin 022.jp2	4.13
						12	mose e adh vin 022.jp2	3.68
						13	mose e adh vin 022.jp2	10.97
						14	mose e adh vin 022.jp2	8.13
						15	mose e adh vin 022.jp2	6.55
						16	mose e adh vin 022.jp2	5.12
						17	mose e adh vin 022.jp2	5.33
						18	mose e adh vin 022.jp2	6.25
						19	mose e adh vin 022.jp2	4.71
						20	mose e adh vin 022.jp2	3.14
						21	mose e adh vin 022.jp2	4.87
						22	mose e adh vin 022.jp2	3.53
						23	mose e adh vin 022.jp2	3.16
						1	mose e adh vin 022.jp2	8.34
						2	mose e adh vin 022.jp2	7.44
						3	mose e adh vin 022.jp2	4.91
						4	mose e adh vin 022.jp2	9.68
						5	mose e adh vin 022.jp2	3.81
						6	mose e adh vin 022.jp2	3.13
						7	mose e adh vin 022.jp2	7.73
						8	mose e adh vin 022.jp2	9.79
						9	mose e adh vin 022.jp2	4.4
						10	mose e adh vin 022.jp2	2.25
						11	mose e adh vin 022.jp2	3.47
						12	mose e adh vin 022.jp2	2.48
						13	mose e adh vin 022.jp2	6.95
						14	mose e adh vin 022.jp2	2.25
						15	mose e adh vin 022.jp2	7.05
						16	mose e adh vin 022.jp2	2.88
						17	mose e adh vin 022.jp2	5.12
						18	mose e adh vin 022.jp2	7.33
						19	mose e adh vin 022.jp2	6.83
						20	mose e adh vin 022.jp2	4.15
						21	mose e adh vin 022.jp2	4.57
						22	mose e adh vin 022.jp2	3.18
						23	mose e adh vin 022.jp2	10.32
						24	mose e adh vin 022.jp2	4.15
						25	mose e adh vin 022.jp2	2.75
						26	mose e adh vin 022.jp2	7.07
						27	mose e adh vin 022.jp2	11.37
						28	mose e adh vin 022.jp2	6.92
						29	mose e adh vin 022.jp2	6.79
						30	mose e adh vin 022.jp2	5.39
						31	mose e adh vin 022.jp2	7.61
						32	mose e adh vin 022.jp2	3.68
						33	mose e adh vin 022.jp2	3.03
						34	mose e adh vin 022.jp2	3.44
						35	mose e adh vin 022.jp2	4.62
						36	mose e adh vin 022.jp2	4.45
						37	mose e adh vin 022.jp2	8.11
						38	mose e adh vin 022.jp2	5.13
						39	mose e adh vin 022.jp2	2.41
						40	mose e adh vin 022.jp2	5.87
						41	mose e adh vin 022.jp2	3.67
						42	mose e adh vin 022.jp2	3.88
						43	mose e adh vin 022.jp2	3.27
						44	mose e adh vin 022.jp2	2.64
						45	mose e adh vin 022.jp2	2.11
						46	mose e adh vin 022.jp2	5.73
						47	mose e adh vin 022.jp2	7.44
						48	mose e adh vin 022.jp2	14.55
						49	mose e adh vin 022.jp2	3.44
						50	mose e adh vin 022.jp2	3.48
						51	mose e adh vin 022.jp2	3.41
						52	mose e adh vin 022.jp2	2.98
						53	mose e adh vin 022.jp2	2.64
						54	mose e adh vin 022.jp2	2.75
						55	mose e adh vin 022.jp2	4.85
						56	mose e adh vin 022.jp2	4.79
						57	mose e adh vin 022.jp2	1.9
						58	mose e adh vin 022.jp2	3.86
						59	mose e adh vin 022.jp2	2
						60	mose e adh vin 022.jp2	4.51
						61	mose e adh vin 022.jp2	6.35
						1	mose e adh vin 023.jp2	4.33
						2	mose e adh vin 023.jp2	8.2
						3	mose e adh vin 023.jp2	6.45
						4	mose e adh vin 023.jp2	4.97
						5	mose e adh vin 023.jp2	5.75
						6	mose e adh vin 023.jp2	4.07
						7	mose e adh vin 023.jp2	3.68
						8	mose e adh vin 023.jp2	4.22
						9	mose e adh vin 023.jp2	7.13
						10	mose e adh vin 023.jp2	7.65
						11	mose e adh vin 023.jp2	4.73
						12	mose e adh vin 023.jp2	2.64
						13	mose e adh vin 023.jp2	2.92
						14	mose e adh vin 023.jp2	4.44
						15	mose e adh vin 023.jp2	5.38
						16	mose e adh vin 023.jp2	4.63
						17	mose e adh vin 023.jp2	12.86
						18	mose e adh vin 023.jp2	10.56
						19	mose e adh vin 023.jp2	8.81
						20	mose e adh vin 023.jp2	9.2
						21	mose e adh vin 023.jp2	5.54
						22	mose e adh vin 023.jp2	3.14
						23	mose e adh vin 023.jp2	7.97
						24	mose e adh vin 023.jp2	4.97
						25	mose e adh vin 023.jp2	4.21
						26	mose e adh vin 023.jp2	7.58
						27	mose e adh vin 023.jp2	10.45
						28	mose e adh vin 023.jp2	5.91
						29	mose e adh vin 023.jp2	7.07
						30	mose e adh vin 023.jp2	5.12
						31	mose e adh vin 023.jp2	7.44
						32	mose e adh vin 023.jp2	7.02
						33	mose e adh vin 023.jp2	6.94
						1	mose e adh vin 024.jp2	6.41
						2	mose e adh vin 024.jp2	3.47
						3	mose e adh vin 024.jp2	6.27
						4	mose e adh vin 024.jp2	3.98
						5	mose e adh vin 024.jp2	2.75
						6	mose e adh vin 024.jp2	4.71
						7	mose e adh vin 024.jp2	6.37
						8	mose e adh vin 024.jp2	5.74
						9	mose e adh vin 024.jp2	6.83
						10	mose e adh vin 024.jp2	1.31
						11	mose e adh vin 024.jp2	1.85
						12	mose e adh vin 024.jp2	2.22
						13	mose e adh vin 024.jp2	1.34
						14	mose e adh vin 024.jp2	4.47
						15	mose e adh vin 024.jp2	2.92
						16	mose e adh vin 024.jp2	4.31
						17	mose e adh vin 024.jp2	2.98
						18	mose e adh vin 024.jp2	2.57
						19	mose e adh vin 024.jp2	8.2
						20	mose e adh vin 024.jp2	5.54
						21	mose e adh vin 024.jp2	3.33
						22	mose e adh vin 024.jp2	3.92
						23	mose e adh vin 024.jp2	3.15
						24	mose e adh vin 024.jp2	3.88
						25	mose e adh vin 024.jp2	3.04
						26	mose e adh vin 024.jp2	5.29
						27	mose e adh vin 024.jp2	3.33
						28	mose e adh vin 024.jp2	4.31
						29	mose e adh vin 024.jp2	3.84
						30	mose e adh vin 024.jp2	5.28
						31	mose e adh vin 024.jp2	3.03
						32	mose e adh vin 024.jp2	2.58
						33	mose e adh vin 024.jp2	1.96
						34	mose e adh vin 024.jp2	3.23
						35	mose e adh vin 024.jp2	1.49
						1	mose e adh vin 024.jp2	4.05
						2	mose e adh vin 024.jp2	4.63
						3	mose e adh vin 024.jp2	6.03
						4	mose e adh vin 024.jp2	2.57
						5	mose e adh vin 024.jp2	2.48
						6	mose e adh vin 024.jp2	3.95
						7	mose e adh vin 024.jp2	2.51
						8	mose e adh vin 024.jp2	2.64
						9	mose e adh vin 024.jp2	6.94
						10	mose e adh vin 024.jp2	4.56
						11	mose e adh vin 024.jp2	2.11
						12	mose e adh vin 024.jp2	2.73
						13	mose e adh vin 024.jp2	2.35
						14	mose e adh vin 024.jp2	1.7
						15	mose e adh vin 024.jp2	2.46
						16	mose e adh vin 024.jp2	2.82
						17	mose e adh vin 024.jp2	1.7
						18	mose e adh vin 024.jp2	2.15
						1	mose e adh vin 024.jp2	4.25
						2	mose e adh vin 024.jp2	3.27
						3	mose e adh vin 024.jp2	7.89
						4	mose e adh vin 024.jp2	5.91
						5	mose e adh vin 024.jp2	4.43
						6	mose e adh vin 024.jp2	3.53
						7	mose e adh vin 024.jp2	3.8
						8	mose e adh vin 024.jp2	2.73
						9	mose e adh vin 024.jp2	4.67
						10	mose e adh vin 024.jp2	4.83
						11	mose e adh vin 024.jp2	4.67
						12	mose e adh vin 024.jp2	4.85
						13	mose e adh vin 024.jp2	6.53
						14	mose e adh vin 024.jp2	1.33
						15	mose e adh vin 024.jp2	1.88
						16	mose e adh vin 024.jp2	7.07
						17	mose e adh vin 024.jp2	3.81
						18	mose e adh vin 024.jp2	3.57
						19	mose e adh vin 024.jp2	4.26
						20	mose e adh vin 024.jp2	6.14
						21	mose e adh vin 024.jp2	4.63
						22	mose e adh vin 024.jp2	7.11
						23	mose e adh vin 024.jp2	3.88
						24	mose e adh vin 024.jp2	3.35
						25	mose e adh vin 024.jp2	3.84
						26	mose e adh vin 024.jp2	4.67
						27	mose e adh vin 024.jp2	5.73
						28	mose e adh vin 024.jp2	3.32
						29	mose e adh vin 024.jp2	4.07
						30	mose e adh vin 024.jp2	11.62
						31	mose e adh vin 024.jp2	8.68
						32	mose e adh vin 024.jp2	3.8
						33	mose e adh vin 024.jp2	1.31
						34	mose e adh vin 024.jp2	2.09
						35	mose e adh vin 024.jp2	2.82
						36	mose e adh vin 024.jp2	2.98
						1	mose e adh vin 025.jp2	5.23
						2	mose e adh vin 025.jp2	30.95
						3	mose e adh vin 025.jp2	11.14
						4	mose e adh vin 025.jp2	13.74
						5	mose e adh vin 025.jp2	7.44
						6	mose e adh vin 025.jp2	8.35
						7	mose e adh vin 025.jp2	11.23
						8	mose e adh vin 025.jp2	4.71
						9	mose e adh vin 025.jp2	2.61
						10	mose e adh vin 025.jp2	8.91
						11	mose e adh vin 025.jp2	10.84
						12	mose e adh vin 025.jp2	10.63
						13	mose e adh vin 025.jp2	6.62
						14	mose e adh vin 025.jp2	5.2
						15	mose e adh vin 025.jp2	4.43
						16	mose e adh vin 025.jp2	7.71
						17	mose e adh vin 025.jp2	5.75
						18	mose e adh vin 025.jp2	8.02
						19	mose e adh vin 025.jp2	6.87
						20	mose e adh vin 025.jp2	4.38
						21	mose e adh vin 025.jp2	4.13
						22	mose e adh vin 025.jp2	2.82
						23	mose e adh vin 025.jp2	4.83
						24	mose e adh vin 025.jp2	3.79
						25	mose e adh vin 025.jp2	3.22
						26	mose e adh vin 025.jp2	8.31
						27	mose e adh vin 025.jp2	4.62
						1	mose e adh vin 026.jp2	3.55
						2	mose e adh vin 026.jp2	7.11
						3	mose e adh vin 026.jp2	4.97
						4	mose e adh vin 026.jp2	5.9
						5	mose e adh vin 026.jp2	8.18
						6	mose e adh vin 026.jp2	5.62
						7	mose e adh vin 026.jp2	4.8
						8	mose e adh vin 026.jp2	4.22
						9	mose e adh vin 026.jp2	6.47
						10	mose e adh vin 026.jp2	4.41
						11	mose e adh vin 026.jp2	2.04
						12	mose e adh vin 026.jp2	2.28
						13	mose e adh vin 026.jp2	4.21
						14	mose e adh vin 026.jp2	2.79
						15	mose e adh vin 026.jp2	2.03
						16	mose e adh vin 026.jp2	5.22
						17	mose e adh vin 026.jp2	4.97
						18	mose e adh vin 026.jp2	3.8
						19	mose e adh vin 026.jp2	3.99
						20	mose e adh vin 026.jp2	2.25
						21	mose e adh vin 026.jp2	2.04
						22	mose e adh vin 026.jp2	1.11
						23	mose e adh vin 026.jp2	1.7
						24	mose e adh vin 026.jp2	1.31
						25	mose e adh vin 026.jp2	1.99
						26	mose e adh vin 026.jp2	4.47
						27	mose e adh vin 026.jp2	3.64
						28	mose e adh vin 026.jp2	3.55
						29	mose e adh vin 026.jp2	4.31
						30	mose e adh vin 026.jp2	2.31
						31	mose e adh vin 026.jp2	1.75
						32	mose e adh vin 026.jp2	1.85
						33	mose e adh vin 026.jp2	6.55
						34	mose e adh vin 026.jp2	2.98
						35	mose e adh vin 026.jp2	3.47
						36	mose e adh vin 026.jp2	5.9
						37	mose e adh vin 026.jp2	7.99
						38	mose e adh vin 026.jp2	3.92
						39	mose e adh vin 026.jp2	2.59
						40	mose e adh vin 026.jp2	4.51
						41	mose e adh vin 026.jp2	2.43
						42	mose e adh vin 026.jp2	2.28
						43	mose e adh vin 026.jp2	4.54
						44	mose e adh vin 026.jp2	3.04
						45	mose e adh vin 026.jp2	1.33
						46	mose e adh vin 026.jp2	1.96
						47	mose e adh vin 026.jp2	2
						1	mose e adh vin 027.jp2	3.97
						2	mose e adh vin 027.jp2	4.83
						3	mose e adh vin 027.jp2	3.4
						4	mose e adh vin 027.jp2	4.03
						5	mose e adh vin 027.jp2	3.81
						6	mose e adh vin 027.jp2	4.97
						7	mose e adh vin 027.jp2	3.72
						8	mose e adh vin 027.jp2	7.24
						9	mose e adh vin 027.jp2	4.62
						10	mose e adh vin 027.jp2	6.77
						11	mose e adh vin 027.jp2	6.28
						12	mose e adh vin 027.jp2	4.73
						13	mose e adh vin 027.jp2	4.81
						14	mose e adh vin 027.jp2	2.81
						15	mose e adh vin 027.jp2	13.45
						16	mose e adh vin 027.jp2	6.96
						17	mose e adh vin 027.jp2	4.62
						18	mose e adh vin 027.jp2	10.07
						19	mose e adh vin 027.jp2	2.09
						20	mose e adh vin 027.jp2	7.2
						21	mose e adh vin 027.jp2	3.51
						22	mose e adh vin 027.jp2	2.11
						23	mose e adh vin 027.jp2	3.98
						24	mose e adh vin 027.jp2	1.86
						25	mose e adh vin 027.jp2	2.23
						26	mose e adh vin 027.jp2	2.98
						27	mose e adh vin 027.jp2	3.67
						28	mose e adh vin 027.jp2	4.71
						29	mose e adh vin 027.jp2	5.2
						30	mose e adh vin 027.jp2	4.41
						31	mose e adh vin 027.jp2	3.48
						32	mose e adh vin 027.jp2	6.28
						33	mose e adh vin 027.jp2	3.18
						34	mose e adh vin 027.jp2	1.88
						35	mose e adh vin 027.jp2	4.35
						36	mose e adh vin 027.jp2	2.75
						37	mose e adh vin 027.jp2	1.41
						38	mose e adh vin 027.jp2	2.34
						39	mose e adh vin 027.jp2	2.22
						40	mose e adh vin 027.jp2	3.01
						41	mose e adh vin 027.jp2	3.39
						42	mose e adh vin 027.jp2	3.33
						43	mose e adh vin 027.jp2	3.79
						44	mose e adh vin 027.jp2	4.15
						45	mose e adh vin 027.jp2	3.74
						46	mose e adh vin 027.jp2	3.64
						47	mose e adh vin 027.jp2	2.92
						48	mose e adh vin 027.jp2	4.77
						49	mose e adh vin 027.jp2	2.77
						50	mose e adh vin 027.jp2	9.44
						51	mose e adh vin 027.jp2	4.81
						52	mose e adh vin 027.jp2	4.31
						53	mose e adh vin 027.jp2	4.13
						54	mose e adh vin 027.jp2	4.53
						55	mose e adh vin 027.jp2	4.47
						56	mose e adh vin 027.jp2	4.15
						57	mose e adh vin 027.jp2	2.98
						58	mose e adh vin 027.jp2	2
						59	mose e adh vin 027.jp2	4.25
						60	mose e adh vin 027.jp2	2.4
						61	mose e adh vin 027.jp2	2.15
						62	mose e adh vin 027.jp2	2.51
						63	mose e adh vin 027.jp2	3.23
						64	mose e adh vin 027.jp2	2.46
						65	mose e adh vin 027.jp2	2.46
						66	mose e adh vin 027.jp2	6.15
						67	mose e adh vin 027.jp2	3.93
						68	mose e adh vin 027.jp2	3.33
						1	mose e adh vin 028.jp2	7.21
						2	mose e adh vin 028.jp2	3.95
						3	mose e adh vin 028.jp2	2.88
						4	mose e adh vin 028.jp2	8.72
						5	mose e adh vin 028.jp2	5.22
						6	mose e adh vin 028.jp2	3.33
						7	mose e adh vin 028.jp2	4.18
						8	mose e adh vin 028.jp2	4.91
						9	mose e adh vin 028.jp2	10.24
						10	mose e adh vin 028.jp2	7.07
						11	mose e adh vin 028.jp2	4.97
						12	mose e adh vin 028.jp2	4.32
						13	mose e adh vin 028.jp2	6.72
						14	mose e adh vin 028.jp2	6.69
						15	mose e adh vin 028.jp2	9.05
						16	mose e adh vin 028.jp2	6.58
						17	mose e adh vin 028.jp2	5.64
						18	mose e adh vin 028.jp2	4.03
						19	mose e adh vin 028.jp2	3.74
						20	mose e adh vin 028.jp2	3.92
						21	mose e adh vin 028.jp2	4.8
						22	mose e adh vin 028.jp2	3.53
						23	mose e adh vin 028.jp2	5.89
						24	mose e adh vin 028.jp2	4.72
						25	mose e adh vin 028.jp2	2.51
						26	mose e adh vin 028.jp2	1.75
						27	mose e adh vin 028.jp2	3.33
						28	mose e adh vin 028.jp2	2.22
						29	mose e adh vin 028.jp2	3.14
						30	mose e adh vin 028.jp2	1.9
						31	mose e adh vin 028.jp2	2.46
						32	mose e adh vin 028.jp2	3.73
						33	mose e adh vin 028.jp2	4.05
						34	mose e adh vin 028.jp2	3.5
						35	mose e adh vin 028.jp2	2.41
						36	mose e adh vin 028.jp2	1.82
						37	mose e adh vin 028.jp2	2.25
						38	mose e adh vin 028.jp2	2.25
						39	mose e adh vin 028.jp2	4.8
						1	mose e adh vin 029.jp2	9.17
						2	mose e adh vin 029.jp2	7.03
						3	mose e adh vin 029.jp2	3.39
						4	mose e adh vin 029.jp2	2.98
						5	mose e adh vin 029.jp2	3.3
						6	mose e adh vin 029.jp2	7.63
						7	mose e adh vin 029.jp2	3.64
						8	mose e adh vin 029.jp2	2.81
						9	mose e adh vin 029.jp2	2.98
						10	mose e adh vin 029.jp2	3.68
						11	mose e adh vin 029.jp2	3.23
						12	mose e adh vin 029.jp2	4.79
						13	mose e adh vin 029.jp2	3.33
						14	mose e adh vin 029.jp2	2.09
						15	mose e adh vin 029.jp2	2.41
						16	mose e adh vin 029.jp2	2.73
						17	mose e adh vin 029.jp2	2.43
						18	mose e adh vin 029.jp2	3.44
						19	mose e adh vin 029.jp2	3.01
						20	mose e adh vin 029.jp2	6.34
						21	mose e adh vin 029.jp2	3.09
						22	mose e adh vin 029.jp2	1.12
						23	mose e adh vin 029.jp2	4.63
						24	mose e adh vin 029.jp2	6.65
						25	mose e adh vin 029.jp2	5.54
						26	mose e adh vin 029.jp2	4.63
						27	mose e adh vin 029.jp2	8.14
						28	mose e adh vin 029.jp2	7.17
						29	mose e adh vin 029.jp2	4.47
						30	mose e adh vin 029.jp2	7.52
						31	mose e adh vin 029.jp2	6.43
						32	mose e adh vin 029.jp2	3.89
						33	mose e adh vin 029.jp2	4.71
						34	mose e adh vin 029.jp2	4.91
[truncated: 241 more rows]

## Sheet: Fig4,5 Lobed & Micro Nuclei
Source Slides:	Hyler, February 2017 (MOSE cells) Located in Cimini Lab; Labeled "Metaphase Spreads"
	Hyler, December 2018 (OCE, SKOV cells) Located in Schmelz Lab; Labeled "Metaphase Spreads"
	MOSE-E				MOSE-L				FFL				SKOV				OCE1
	CTRL 1	CTRL 2	ADH 1	ADH 2	CTRL 1	CTRL 2	ADH 1	ADH 2	CTRL 1	CTRL 2	ADH 1	ADH 2	CTRL 1	CTRL 2	ADH 1	ADH 2	CTRL 1	CTRL 2	ADH 1	ADH 2
Mni, CREST +	12	16	32	41	10	8	35	51	68	48	101	121	6	4	20	23	2	0	10	8
Mni, CREST -	0	3	8	10	9	24	9	7	21	12	8	14	3	5	4	7	4	3	5	7
Lobed Nuclei	12	0	16	26	0	0	12	6	0	0	5	11	7	2	7	9	5	2	5	3
Normal	976	981	944	923	981	968	944	936	911	940	886	854	984	940	886	961	989	995	980	982
Total Cell #	1000	1000	1000	1000	1000	1000	1000	1000	1000	1000	1000	1000	1000	951	917	1000	1000	1000	1000	1000

## Sheet: Fig6 Metaphase Spreads
Cell Type	Source File	Chromosome #
MOSE-E Control	MOSE-E_ctrl_11_1_2016_002.nd2	76
	MOSE-E_ctrl_11_1_2016_003.nd2	46
	MOSE-E_ctrl_11_1_2016_004.nd2	43
	MOSE-E_ctrl_11_1_2016_005.nd2	45
	MOSE-E_ctrl_11_1_2016_006.nd2	41
	MOSE-E_ctrl_11_1_2016_007.nd2	43
	MOSE-E_ctrl_11_1_2016_008.nd2	77
	MOSE-E_ctrl_11_1_2016_009.nd2	41
	MOSE-E_ctrl_11_1_2016_010.nd2	46
	MOSE-E_ctrl_11_1_2016_011.nd2	43
	MOSE-E_ctrl_11_1_2016_012.nd2	43
	MOSE-E_ctrl_11_1_2016_013.nd2	43
	MOSE-E_ctrl_11_1_2016_014.nd2	43
	MOSE-E_ctrl_11_1_2016_015.nd2	43
	MOSE-E_ctrl_11_1_2016_016.nd2	43
	MOSE-E_ctrl_11_1_2016_017.nd2	43
	MOSE-E_ctrl_11_1_2016_018.nd2	74
	MOSE-E_ctrl_11_1_2016_019.nd2	42
	MOSE-E_ctrl_11_1_2016_020.nd2	75
	MOSE-E_ctrl_11_1_2016_021.nd2	43
	MOSE-E_ctrl_11_1_2016_022.nd2	41
	MOSE-E_ctrl_11_1_2016_023.nd2	43
	MOSE-E_ctrl_11_1_2016_024.nd2	42
	MOSE-E_ctrl_11_1_2016_025.nd2	44
	MOSE-E_ctrl_11_1_2016_026.nd2	43
	MOSE-E_ctrl_11_1_2016_027.nd2	81
	MOSE-E_ctrl_11_1_2016_028.nd2	42
	MOSE-E_ctrl_11_1_2016_029.nd2	85
	MOSE-E_ctrl_11_1_2016_030.nd2	44
	MOSE-E_ctrl_11_1_2016_031.nd2	44
	MOSE-E_ctrl_11_1_2016_032.nd2	44
	MOSE-E_ctrl_11_1_2016_033.nd2	43
	MOSE-E_ctrl_11_1_2016_034.nd2	83
	MOSE-E_ctrl_11_1_2016_035.nd2	43
	E ctrl slide2 12.21.16 metaphase 012.nd2	40
	E ctrl slide2 12.21.16 metaphase 011.nd2	41
	E ctrl slide2 12.21.16 metaphase 010.nd2	80
	E ctrl slide2 12.21.16 metaphase 009.nd2	42
	E ctrl slide2 12.21.16 metaphase 008.nd2	42
	E ctrl slide2 12.21.16 metaphase 007.nd2	84
	E ctrl slide2 12.21.16 metaphase 006.nd2	43
	E ctrl slide2 12.21.16 metaphase 004.nd2	79
	E ctrl slide2 12.21.16 metaphase 003.nd2	80
	E ctrl slide2 12.21.16 metaphase 002.nd2	32
	E ctrl slide2 12.21.16 metaphase 001.nd2	42
	MOSE_E_ctrl_9_22_16_035.nd2	43
	MOSE_E_ctrl_9_22_16_034.nd2	43
	MOSE_E_ctrl_9_22_16_033.nd2	43
	MOSE_E_ctrl_9_22_16_032.nd2	43
	MOSE_E_ctrl_9_22_16_031.nd2	77
	MOSE_E_ctrl_9_22_16_030.nd2	84
	MOSE_E_ctrl_9_22_16_029.nd2	44
	MOSE_E_ctrl_9_22_16_028.nd2	43
	MOSE_E_ctrl_9_22_16_027.nd2	43
	MOSE_E_ctrl_9_22_16_026.nd2	44
	MOSE_E_ctrl_9_22_16_025.nd2	43
	MOSE_E_ctrl_9_22_16_024.nd2	44
	MOSE_E_ctrl_9_22_16_022.nd2	77
	MOSE_E_ctrl_9_22_16_021.nd2	75
	MOSE_E_ctrl_9_22_16_020.nd2	43
	MOSE_E_ctrl_9_22_16_019.nd2	76
	MOSE_E_ctrl_9_22_16_018.nd2	44
	MOSE_E_ctrl_9_22_16_017.nd2	44
	MOSE_E_ctrl_9_22_16_016.nd2	81
	MOSE_E_ctrl_9_22_16_015.nd2	43
	MOSE_E_ctrl_9_22_16_014.nd2	42
	MOSE_E_ctrl_9_22_16_013.nd2	81
	MOSE_E_ctrl_9_22_16_011.nd2	43
	MOSE_E_ctrl_9_22_16_010.nd2	84
	MOSE_E_ctrl_9_22_16_009.nd2	77
	MOSE_E_ctrl_9_22_16_007.nd2	75
	MOSE_E_ctrl_9_22_16_006.nd2	43
	MOSE_E_ctrl_9_22_16_005.nd2	43
	MOSE_E_ctrl_9_22_16_004.nd2	44
	MOSE_E_ctrl_9_22_16_002.nd2	44
MOSE-E Adherent	MOSE-E_adh_10_31_16_002.nd2	44
	MOSE-E_adh_10_31_16_003.nd2	42
	MOSE-E_adh_10_31_16_004.nd2	79
	MOSE-E_adh_10_31_16_005.nd2	45
	MOSE-E_adh_10_31_16_006.nd2	76
	MOSE-E_adh_10_31_16_007.nd2	44
	MOSE-E_adh_10_31_16_008.nd2	78
	MOSE-E_adh_10_31_16_009.nd2	87
	MOSE-E_adh_10_31_16_010.nd2	77
	MOSE-E_adh_10_31_16_011.nd2	43
	MOSE-E_adh_10_31_16_012.nd2	43
	MOSE-E_adh_10_31_16_013.nd2	75
	MOSE-E_adh_10_31_16_014.nd2	44
	MOSE-E_adh_10_31_16_015.nd2	79
	MOSE-E_adh_10_31_16_016.nd2	82
	MOSE-E_adh_10_31_16_017_add1.nd2	79
	MOSE-E_adh_10_31_16_018.nd2	80
	MOSE-E_adh_10_31_16_019.nd2	75
	MOSE-E_adh_10_31_16_020.nd2	76
	MOSE-E_adh_10_31_16_021.nd2	75
	MOSE-E_adh_10_31_16_023.nd2	75
	MOSE-E_adh_10_31_16_024.nd2	75
	MOSE-E_adh_10_31_16_025.nd2	74
	MOSE-E_adh_10_31_16_026.nd2	73
	MOSE-E_adh_10_31_16_027.nd2	74
	MOSE-E_adh_10_31_16_028.nd2	74
	MOSE-E_adh_10_31_16_029_add2.nd2	70
	MOSE-E_adh_10_31_16_030.nd2	45
	MOSE-E_adh_10_31_16_031.nd2	81
	MOSE-E_adh_10_31_16_032.nd2	91
	MOSE-E_adh_10_31_16_033_add1.nd2	79
	MOSE-E_adh_10_31_16_034.nd2	43
	MOSE-E_adh_10_31_16_035.nd2	72
	MOSE_E_Adherent_slide1_9_7_16_100x_021.nd2	77
	MOSE_E_Adherent_slide1_9_7_16_100x_022.nd2	78
	MOSE_E_Adherent_slide1_9_7_16_100x_025.nd2	43
	MOSE_E_Adherent_slide1_9_7_16_100x_026.nd2	43
	MOSE_E_Adherent_slide1_9_7_16_100x_027.nd2	75
	MOSE_E_Adherent_slide1_9_7_16_100x_028.nd2	78
	MOSE_E_Adherent_slide1_9_7_16_100x_029.nd2	47
	MOSE_E_Adherent_slide1_9_7_16_100x_030.nd2	43
	MOSE_E_Adherent_slide1_9_7_16_100x_031.nd2	81
	MOSE_E_Adherent_slide1_9_7_16_100x_032.nd2	76
	MOSE_E_Adherent_slide1_9_7_16_100x_033.nd2	88
	MOSE_E_Adherent_slide1_9_7_16_100x_034.nd2	80
	MOSE_E_Adherent_slide1_9_7_16_100x_035.nd2	43
	MOSE_E_Adherent_slide1_9_7_16_100x_036.nd2	77
	MOSE_E_Adherent_slide1_9_7_16_100x_037.nd2	83
	MOSE_E_Adherent_slide1_9_7_16_100x_038.nd2	77
	MOSE_E_Adherent_slide1_9_7_16_100x_039.nd2	78
	MOSE_E_Adherent_slide1_9_7_16_100x_040.nd2	75
	MOSE_E_Adherent_slide1_9_7_16_100x_041.nd2	76
	MOSE_E_Adherent_slide1_9_7_16_100x_043.nd2	76
	MOSE_E_Adherent_slide1_9_7_16_100x_044.nd2	85
	MOSE_E_Adherent_slide1_9_7_16_100x_045.nd2	73
	MOSE_E_Adherent_slide1_9_7_16_100x_046.nd2	76
	MOSE_E_Adherent_slide1_9_7_16_100x_047.nd2	76
	MOSE_E_Adherent_slide1_9_7_16_100x_048.nd2	43
	MOSE_E_Adherent_slide1_9_7_16_100x_049.nd2	83
	MOSE_E_Adherent_slide1_9_7_16_100x_050.nd2	82
	MOSE_E_Adherent_slide1_9_7_16_100x_051.nd2	83
	MOSE_E_Adherent_slide1_9_7_16_100x_052.nd2	74
	MOSE_E_Adherent_slide1_9_7_16_100x_053.nd2	77
	E adh slide1 12.21.16 metaphase 008.nd2	82
	E adh slide1 12.21.16 metaphase 007.nd2	83
	E adh slide1 12.21.16 metaphase 006.nd2	79
	E adh slide1 12.21.16 metaphase 005.nd2	44
	E adh slide1 12.21.16 metaphase 004.nd2	42
	E adh slide1 12.21.16 metaphase 003.nd2	71
	E adh slide1 12.21.16 metaphase 002.nd2	83
	E adh slide1 12.21.16 metaphase 001.nd2	80
